# Supplementary material for: The global emergence of a novel Streptococcus suis clade associated with human infections
Source: EMBO Mol Med. 2021 Jun 17;13(7):e13810. doi: 10.15252/emmm.202013810 (PMC8261479; doi:10.15252/emmm.202013810)
Supplement: Supplementary file 2 — Dataset EV1 [file EMMM-13-e13810-s003.xlsx]

## Sheet: Sheet1
Dataset EV1. Information of 562 S. suis isolates used for phylogeographic analysis.
Strain	ST	BAPS group	Lineage	AMR	Phenotypic AMR	Country	Region	Host	Year	Serotype	Phenotype	Reference	Accession	Assembly
05ZYH33	945	7	I	ant(6)-Ia,tet(M)		China	Sichuan	Human	2005	2&1|2	Systemic (Brain)	Chen C. et al. 2007	CP000407	Complete Genome
98HAH33	NA	7	I	ant(6)-Ia,tet(M)		China	Jiangsu	Human	1998	2&1|2		Chen C. et al. 2007	CP000408	Complete Genome
07SC3	7	7	I	ant(6)-Ia,tet(M)		China		Diseased Pig	2007	2&1|2		Chen C. et al. 2013	ALKP01	Draft genome
SC130	7	7	I	ant(6)-Ia,tet(M)		China	Sichuan	Human	2005	2&1|2		Du P. et al. 2017	SRR2652751	Draft genome
SC250	7	7	I	ant(6)-Ia,tet(M)		China	Sichuan	Human	2005	2&1|2		Du P. et al. 2017	SRR2655400	Draft genome
SC275	7	7	I	ant(6)-Ia,tet(M)		China	Sichuan	Human	2005	2&1|2		Du P. et al. 2017	SRR2655732	Draft genome
SC202	7	7	I	ant(6)-Ia,tet(M)		China	Sichuan	Human	2005	2&1|2		Du P. et al. 2017	SRR2654745	Draft genome
SC319	7	7	I	ant(6)-Ia,tet(M)		China	Sichuan	Human	2005	2&1|2		Du P. et al. 2017	SRR2655748	Draft genome
SC281	7	7	I	ant(6)-Ia,tet(M)		China	Sichuan	Human	2005	2&1|2		Du P. et al. 2017	SRR2655735	Draft genome
SC357	7	7	I	ant(6)-Ia,tet(M)		China	Sichuan	Human	2005	2&1|2		Du P. et al. 2017	SRR2657609	Draft genome
SC307	7	7	I	ant(6)-Ia,tet(M)		China	Sichuan	Human	2005	2&1|2		Du P. et al. 2017	SRR2655742	Draft genome
SC19	7	7	I	ant(6)-Ia,tet(M)		China	Sichuan	Diseased Pig	2005	2&1|2	Meningitis	Teng L. et al. 2017	CP020863	Complete Genome
SC221	7	7	I	ant(6)-Ia,tet(M)		China	Sichuan	Human	2005	2&1|2		Du P. et al. 2017	SRR2655380	Draft genome
SC84	7	7	I	ant(6)-Ia,tet(M)		China		Human	2005	2&1|2	meningitis	Holden MT. et al. 2009	FM252031	Complete Genome
SC217	7	7	I	ant(6)-Ia,tet(M)		China	Sichuan	Human	2005	2&1|2		Du P. et al. 2017	SRR2655059	Draft genome
SC268	7	7	I	ant(6)-Ia,tet(M)		China	Sichuan	Human	2005	2&1|2		Du P. et al. 2017	SRR2655731	Draft genome
SC224	7	7	I	ant(6)-Ia,tet(M)		China	Sichuan	Human	2005	2&1|2		Du P. et al. 2017	SRR2655391	Draft genome
SC150	7	7	I	ant(6)-Ia,tet(M)		China	Sichuan	Human	2005	2&1|2		Du P. et al. 2017	SRR2654043	Draft genome
SC219	7	7	I	ant(6)-Ia,tet(M)		China	Sichuan	Human	2005	2&1|2		Du P. et al. 2017	SRR2655377	Draft genome
SC276	7	7	I	ant(6)-Ia,tet(M)		China	Sichuan	Human	2005	2&1|2		Du P. et al. 2017	SRR2655733	Draft genome
SC90	7	7	I	ant(6)-Ia,tet(M)		China	Sichuan	Human	2005	2&1|2		Du P. et al. 2017	SRR2657626	Draft genome
SC89	7	7	I	ant(6)-Ia,tet(M)		China	Sichuan	Human	2005	2&1|2		Du P. et al. 2017	SRR2657624	Draft genome
SC282	7	7	I	ant(6)-Ia,tet(M)		China	Sichuan	Human	2005	2&1|2		Du P. et al. 2017	SRR2655736	Draft genome
SC151	7	7	I	ant(6)-Ia,tet(M)		China	Sichuan	Human	2005	2&1|2		Du P. et al. 2017	SRR2654045	Draft genome
SC329	7	7	I	ant(6)-Ia,tet(M)		China	Sichuan	Human	2005	2&1|2		Du P. et al. 2017	SRR2657581	Draft genome
SC210	7	7	I	ant(6)-Ia,tet(M)		China	Sichuan	Human	2005	2&1|2		Du P. et al. 2017	SRR2654868	Draft genome
SC226	7	7	I	ant(6)-Ia,tet(M)		China	Sichuan	Human	2005	2&1|2		Du P. et al. 2017	SRR2655396	Draft genome
SC204	7	7	I	ant(6)-Ia,tet(M)		China	Sichuan	Human	2005	2&1|2		Du P. et al. 2017	SRR2654746	Draft genome
SC152	7	7	I	ant(6)-Ia,tet(M)		China	Sichuan	Human	2005	2&1|2		Du P. et al. 2017	SRR2654046	Draft genome
SC69	7	7	I	ant(6)-Ia,tet(M)		China	Sichuan	Human	2005	2&1|2		Du P. et al. 2017	SRR2657620	Draft genome
SC179	7	7	I	ant(6)-Ia,tet(M)		China	Sichuan	Human	2005	2&1|2		Du P. et al. 2017	SRR2654741	Draft genome
SC7	7	7	I	ant(6)-Ia,tet(M)		China	Sichuan	Diseased Pig	2005	2&1|2		Du P. et al. 2017	SRR2657622	Draft genome
SC154	7	7	I	ant(6)-Ia,tet(M)		China	Sichuan	Human	2005	2&1|2		Du P. et al. 2017	SRR2654048	Draft genome
SC249	7	7	I	ant(6)-Ia,tet(M)		China	Sichuan	Human	2005	2&1|2		Du P. et al. 2017	SRR2655399	Draft genome
SC321	7	7	I	ant(6)-Ia,tet(M)		China	Sichuan	Human	2005	2&1|2		Du P. et al. 2017	SRR2657559	Draft genome
SC341	7	7	I	ant(6)-Ia,tet(M)		China	Sichuan	Human	2005	2&1|2		Du P. et al. 2017	SRR2657599	Draft genome
SC227	7	7	I	ant(6)-Ia,tet(M)		China	Sichuan	Human	2005	2&1|2		Du P. et al. 2017	SRR2655397	Draft genome
SC304	7	7	I	ant(6)-Ia,tet(M)		China	Sichuan	Human	2005	2&1|2		Du P. et al. 2017	SRR2655740	Draft genome
SC50	7	7	I	ant(6)-Ia,tet(M)		China	Sichuan	Diseased Pig	2005	2&1|2		Du P. et al. 2017	SRR2657614	Draft genome
SC83	7	7	I	ant(6)-Ia,tet(M)		China	Sichuan	Human	2005	2&1|2		Du P. et al. 2017	SRR2657623	Draft genome
SC175	7	7	I	ant(6)-Ia,tet(M)		China	Sichuan	Human	2005	2&1|2		Du P. et al. 2017	SRR2654740	Draft genome
SC316	7	7	I	ant(6)-Ia,tet(M)		China	Sichuan	Human	2005	2&1|2		Du P. et al. 2017	SRR2655745	Draft genome
SC322	7	7	I	ant(6)-Ia,tet(M)		China	Sichuan	Human	2005	2&1|2		Du P. et al. 2017	SRR2657572	Draft genome
SC284	7	7	I	ant(6)-Ia,tet(M)		China	Sichuan	Human	2005	2&1|2		Du P. et al. 2017	SRR2655738	Draft genome
SC317	7	7	I	ant(6)-Ia,tet(M)		China	Sichuan	Human	2005	2&1|2		Du P. et al. 2017	SRR2655746	Draft genome
SC183	7	7	I	ant(6)-Ia,tet(M)		China	Sichuan	Human	2005	2&1|2		Du P. et al. 2017	SRR2654742	Draft genome
SC332	7	7	I	ant(6)-Ia,tet(M)		China	Sichuan	Human	2005	2&1|2		Du P. et al. 2017	SRR2657587	Draft genome
SC306	7	7	I	ant(6)-Ia,tet(M)		China	Sichuan	Human	2005	2&1|2		Du P. et al. 2017	SRR2655741	Draft genome
SC209	7	7	I	ant(6)-Ia,tet(M)		China	Sichuan	Human	2005	2&1|2		Du P. et al. 2017	SRR2654748	Draft genome
SC327	7	7	I	ant(6)-Ia,tet(M)		China	Sichuan	Human	2005	2&1|2		Du P. et al. 2017	SRR2657578	Draft genome
SC256	7	7	I	ant(6)-Ia,tet(M)		China	Sichuan	Human	2005	2&1|2		Du P. et al. 2017	SRR2655401	Draft genome
SC264	7	7	I	ant(6)-Ia,tet(M)		China	Sichuan	Human	2005	2&1|2		Du P. et al. 2017	SRR2655729	Draft genome
SC212	7	7	I	ant(6)-Ia,tet(M)		China	Sichuan	Human	2005	2&1|2		Du P. et al. 2017	SRR2655056	Draft genome
SC214	7	7	I	ant(6)-Ia,tet(M)		China	Sichuan	Human	2005	2&1|2		Du P. et al. 2017	SRR2655057	Draft genome
SC258	7	7	I	ant(6)-Ia,tet(M)		China	Sichuan	Human	2005	2&1|2		Du P. et al. 2017	SRR2655549	Draft genome
SC342	7	7	I	ant(6)-Ia,tet(M)		China	Sichuan	Human	2005	2&1|2		Du P. et al. 2017	SRR2657601	Draft genome
SC334	7	7	I	ant(6)-Ia,tet(M)		China	Sichuan	Human	2005	2&1|2		Du P. et al. 2017	SRR2657591	Draft genome
SC326	7	7	I	ant(6)-Ia,tet(M)		China	Sichuan	Human	2005	2&1|2		Du P. et al. 2017	SRR2657576	Draft genome
SC191	7	7	I	ant(6)-Ia,tet(M)		China	Sichuan	Human	2005	2&1|2		Du P. et al. 2017	SRR2654743	Draft genome
SC279	7	7	I	ant(6)-Ia,tet(M)		China	Sichuan	Human	2005	2&1|2		Du P. et al. 2017	SRR2655734	Draft genome
SC340	7	7	I	ant(6)-Ia,tet(M)		China	Sichuan	Human	2005	2&1|2		Du P. et al. 2017	SRR2657596	Draft genome
SC195	7	7	I	ant(6)-Ia,tet(M)		China	Sichuan	Human	2005	2&1|2		Du P. et al. 2017	SRR2654744	Draft genome
SC308	7	7	I	ant(6)-Ia,tet(M)		China	Sichuan	Human	2005	2&1|2		Du P. et al. 2017	SRR2655743	Draft genome
SC325	7	7	I	ant(6)-Ia,tet(M)		China	Sichuan	Human	2005	2&1|2		Du P. et al. 2017	SRR2657574	Draft genome
SC338	7	7	I	ant(6)-Ia,tet(M)		China	Sichuan	Human	2005	2&1|2		Du P. et al. 2017	SRR2657593	Draft genome
SC222	7	7	I	ant(6)-Ia,tet(M)		China	Sichuan	Human	2005	2&1|2		Du P. et al. 2017	SRR2655382	Draft genome
SC223	7	7	I	ant(6)-Ia,tet(M)		China	Sichuan	Human	2005	2&1|2		Du P. et al. 2017	SRR2655384	Draft genome
SC311	7	7	I	ant(6)-Ia,tet(M)		China	Sichuan	Human	2005	2&1|2		Du P. et al. 2017	SRR2655744	Draft genome
SC318	7	7	I	ant(6)-Ia,tet(M)		China	Sichuan	Human	2005	2&1|2		Du P. et al. 2017	SRR2655747	Draft genome
SC343	7	7	I	ant(6)-Ia,tet(M)		China	Sichuan	Human	2005	2&1|2		Du P. et al. 2017	SRR2657604	Draft genome
SC266	7	7	I	ant(6)-Ia,tet(M)		China	Sichuan	Human	2005	2&1|2		Du P. et al. 2017	SRR2655730	Draft genome
SC205	7	7	I	ant(6)-Ia,tet(M)		China	Sichuan	Human	2005	2&1|2		Du P. et al. 2017	SRR2654747	Draft genome
SC260	7	7	I	ant(6)-Ia,tet(M)		China	Sichuan	Human	2005	2&1|2		Du P. et al. 2017	SRR2655636	Draft genome
SC328	7	7	I	ant(6)-Ia,tet(M)		China	Sichuan	Human	2005	2&1|2		Du P. et al. 2017	SRR2657580	Draft genome
SC330	7	7	I	ant(6)-Ia,tet(M)		China	Sichuan	Human	2005	2&1|2		Du P. et al. 2017	SRR2657583	Draft genome
SC216	7	7	I	ant(6)-Ia,tet(M)		China	Sichuan	Human	2005	2&1|2		Du P. et al. 2017	SRR2655058	Draft genome
SC331	7	7	I	ant(6)-Ia,tet(M)		China	Sichuan	Human	2005	2&1|2		Du P. et al. 2017	SRR2657584	Draft genome
SC259	7	7	I	ant(6)-Ia,tet(M)		China	Sichuan	Human	2005	2&1|2		Du P. et al. 2017	SRR2655635	Draft genome
SC261	7	7	I	ant(6)-Ia,tet(M)		China	Sichuan	Human	2005	2&1|2		Du P. et al. 2017	SRR2655712	Draft genome
SC346	7	7	I	ant(6)-Ia,tet(M)		China	Sichuan	Human	2005	2&1|2		Du P. et al. 2017	SRR2657606	Draft genome
CH60	7	7	I	ant(6)-Ia,tet(M)	TET	China	Guangdong	Human	2007.7.24	2&1|2		This study		Draft genome
CH65	7	7	I	ant(6)-Ia,tet(M)	TET	China	Guangdong	Human	2007.7.25	2&1|2		This study		Draft genome
CH62	7	7	I	ant(6)-Ia,tet(M)	TET	China	Guangdong	Human	2005.7.28	2&1|2		This study		Draft genome
CH67	7	7	I	ant(6)-Ia,tet(M)	TET	China	Guangdong	Human	2005.8.3	2&1|2		This study		Draft genome
ZY05719	7	7	I	ant(6)-Ia,tet(M)		China	Sichuan	Diseased Pig	2005	2&1|2	meningitis	Wang Y. et al. 2011	CP007497	Draft genome
SS2-1	7	7	I	ant(6)-Ia,tet(M)		China	Jiangsu	Diseased Pig	1998	2&1|2	not collected	NCBI_Genome_database	CP018908	Draft genome
98001	7	7	I	ant(6)-Ia,tet(M)		China	Jiangsu	Diseased Pig	1998	2&1|2		Du P. et al. 2017	SRR2649234	Draft genome
98015	7	7	I	ant(6)-Ia,tet(M)		China	Jiangsu	Human	1998	2&1|2		Du P. et al. 2017	SRR2649235	Draft genome
9903	7	7	I	ant(6)-Ia,tet(M)		China	Jiangsu	Human	1999	2&1|2		Du P. et al. 2017	SRR2649236	Draft genome
SC112	7	7	I	ant(6)-Ia,tet(M)		China		Human	2005	2&1|2		Du P. et al. 2017	ASAW01	Draft genome
SC129	7	7	I	ant(6)-Ia,tet(M)		China		Human	2005	2&1|2		Du P. et al. 2017	ASAR01	Draft genome
SC5	7	7	I	ant(6)-Ia,tet(M)		China		Diseased Pig	2005	2&1|2		Du P. et al. 2017	ASBA01	Draft genome
SC3	7	7	I	ant(6)-Ia,tet(M)		China		Diseased Pig	2005	2&1|2		Du P. et al. 2017	ASCE01	Draft genome
SC39	7	7	I	ant(6)-Ia,tet(M)		China		Diseased Pig	2005	2&1|2		Du P. et al. 2017	ASBE01	Draft genome
SC333	7	7	I	ant(6)-Ia,tet(M)		China		Human	2005	2&1|2		Du P. et al. 2017	ASBF01	Draft genome
SC149	7	7	I	ant(6)-Ia,tet(M)		China		Human	2005	2&1|2		Du P. et al. 2017	ASAS01	Draft genome
SC220	7	7	I	ant(6)-Ia,tet(M)		China		Human	2005	2&1|2		Du P. et al. 2017	ASAY01	Draft genome
SC16	7	7	I	ant(6)-Ia,tet(M)		China		Diseased Pig	2005	2&1|2		Du P. et al. 2017	ASBB01	Draft genome
SC211	7	7	I	ant(6)-Ia,tet(M)		China		Human	2005	2&1|2		Du P. et al. 2017	ASAV01	Draft genome
SC17	7	7	I	ant(6)-Ia,tet(M)		China		Diseased Pig	2005	2&1|2		Du P. et al. 2017	ASBC01	Draft genome
SC22	7	7	I	ant(6)-Ia,tet(M)		China		Human	2005	2&1|2		Du P. et al. 2017	ASBD01	Draft genome
SC160	7	7	I	ant(6)-Ia,tet(M)		China		Human	2005	2&1|2		Du P. et al. 2017	ASAU01	Draft genome
SC153	7	7	I	ant(6)-Ia,tet(M)		China		Human	2005	2&1|2		Du P. et al. 2017	ASAT01	Draft genome
SC248	7	7	I	ant(6)-Ia,tet(M)		China		Human	2005	2&1|2		Du P. et al. 2017	ASAZ01	Draft genome
0Z-A	1	7	II	ant(6)-Ia,tet(M)		Vietnam		Diseased Pig	2010	2&1|2	Systemic (other)	Weinert LA. et al. 2015	CDSG01	Draft genome
V37W	1	7	II	ant(6)-Ia,tet(M)		Vietnam		Human	2010	2&1|2	brain	Weinert LA. et al. 2015	CEBF01	Draft genome
S7R	1	7	II	ant(6)-Ia,tet(M)		Vietnam		Human	2010	2&1|2	brain	Weinert LA. et al. 2015	CDYB01	Draft genome
C2227	1	7	II	ant(6)-Ia,tet(M)		China	Guangxi	Human	2016	2&1|2	meningitis	Huang, W. et al. 2019	PQGM01	Draft genome
S4I	1	7	II	ant(6)-Ia,tet(M)		Vietnam		Human	2009	2&1|2	brain	Weinert LA. et al. 2015	CDXV01	Draft genome
S8Z	1	7	II	ant(6)-Ia,tet(M)		Vietnam		Human	2010	2&1|2	brain	Weinert LA. et al. 2015	CDYW01	Draft genome
V27D	1	7	II	ant(6)-Ia,tet(M)		Vietnam		Human	2008	2&1|2	brain	Weinert LA. et al. 2015	CECH01	Draft genome
V34P	1	7	II	ant(6)-Ia,tet(M)		Vietnam		Human	2009	2&1|2	brain	Weinert LA. et al. 2015	CEBD01	Draft genome
V20B	1	7	II	ant(6)-Ia,tet(M)		Vietnam		Human	2008	2&1|2	brain	Weinert LA. et al. 2015	CECL01	Draft genome
V35S	1	7	II	ant(6)-Ia,tet(M)		Vietnam		Human	2009	2&1|2	brain	Weinert LA. et al. 2015	CEBC01	Draft genome
V30G	1	7	II	ant(6)-Ia,tet(M)		Vietnam		Human	2009	2&1|2	brain	Weinert LA. et al. 2015	CEAS01	Draft genome
V30T	951	7	II	ant(6)-Ia,tet(M)		Vietnam		Human	2010	2&1|2	brain	Weinert LA. et al. 2015	CEAT01	Draft genome
V34L	1	7	II	ant(6)-Ia,tet(M)		Vietnam		Human	2009	2&1|2	brain	Weinert LA. et al. 2015	CEAY01	Draft genome
V37N	1	7	II	ant(6)-Ia,tet(M)		Vietnam		Human	2009	2&1|2	brain	Weinert LA. et al. 2015	CECN01	Draft genome
V36M	1	7	II	ant(6)-Ia,tet(M)		Vietnam		Human	2009	2&1|2	brain	Weinert LA. et al. 2015	CECO01	Draft genome
V30R	1	7	II	ant(6)-Ia,tet(M)		Vietnam		Human	2009	2&1|2	brain	Weinert LA. et al. 2015	CEBB01	Draft genome
V39F	1	7	II	ant(6)-Ia,tet(M)		Vietnam		Human	2008	2&1|2	brain	Weinert LA. et al. 2015	CEBX01	Draft genome
V36H	1	7	II	ant(6)-Ia,tet(M)		Vietnam		Human	2009	2&1|2	brain	Weinert LA. et al. 2015	CEBA01	Draft genome
V38X	1	7	II	ant(6)-Ia,tet(M)		Vietnam		Human	2010	2&1|2	brain	Weinert LA. et al. 2015	CEBJ01	Draft genome
E04H	1	7	II	ant(6)-Ia,tet(M)		Vietnam		Human	2006	2&1|2	brain	Weinert LA. et al. 2015	CDUA01	Draft genome
S3C	1	7	II	ant(6)-Ia,tet(M)		Vietnam		Human	2006	2&1|2	brain	Weinert LA. et al. 2015	CDXQ01	Draft genome
CH100	1	7	II	ant(6)-Ia,aph(3')-III,erm(B),lnu(B),tet(M)	TET	China	Guangxi	Human	2016.7.1	2&1|2		This study		Draft genome
E03B	1	7	II	ant(6)-Ia,tet(M)		Vietnam		Human	2006	2&1|2	brain	Weinert LA. et al. 2015	CDVX01	Draft genome
S3E	1	7	II	ant(6)-Ia,tet(M)		Vietnam		Human	2006	2&1|2	brain	Weinert LA. et al. 2015	CDXN01	Draft genome
F5K	1	7	II	ant(6)-Ia,tet(M)		Vietnam		Healthy Pig	2006	2&1|2	Tonsil	Weinert LA. et al. 2015	CDVL01	Draft genome
F7M	1	7	II	ant(6)-Ia,tet(M)		Vietnam		Healthy Pig	2006	2&1|2	Tonsil	Weinert LA. et al. 2015	CDVM01	Draft genome
B46P	1	7	II	ant(6)-Ia,tet(M)		Vietnam		Human	2004	2&1|2	brain	Weinert LA. et al. 2015	CDVU01	Draft genome
S1N	1	7	II	ant(6)-Ia,tet(M)		Vietnam		Human	2005	2&1|2	brain	Weinert LA. et al. 2015	CDXG01	Draft genome
B48Y	1	7	II	ant(6)-Ia,tet(M)		Vietnam		Human	2005	2&1|2	brain	Weinert LA. et al. 2015	CDTV01	Draft genome
F7L	1	7	II	ant(6)-Ia,tet(M)		Vietnam		Healthy Pig	2006	2&1|2	Tonsil	Weinert LA. et al. 2015	CDVK01	Draft genome
F7N	1	7	II	ant(6)-Ia,tet(M)		Vietnam		Healthy Pig	2006	2&1|2	Tonsil	Weinert LA. et al. 2015	CDWZ01	Draft genome
B40T	1	7	II	ant(6)-Ia,tet(M)		Vietnam		Human	2005	2&1|2	brain	Weinert LA. et al. 2015	CDVR01	Draft genome
CH11	1	7	II	ant(6)-Ia,tet(M)	TET	China	Guangxi	Human	2013-2014	1&14		This study		Draft genome
CH12	1	7	II	ant(6)-Ia,tet(M)	TET	China	Guangxi	Human	2012.9.28	2&1|2		This study		Draft genome
CH32	1	7	II	ant(6)-Ia,tet(M)	TET	China	Guangxi	Human	2012.6.04	2&1|2		This study		Draft genome
CH34	1	7	II	ant(6)-Ia,tet(M)	TET	China	Guangxi	Human	2013.7.3	2&1|2		This study		Draft genome
CH56	1	7	II	ant(6)-Ia,tet(M)	TET	China	Guangxi	Human	2015.12.27	2&1|2		This study		Draft genome
CH6	1	7	II	ant(6)-Ia,tet(M)	TET	China	Guangxi	Human	2014.8	2&1|2		This study		Draft genome
CH98	1	7	II	ant(6)-Ia,tet(M)	TET	China	Guangxi	Human	2016	2&1|2		This study		Draft genome
CH8	1	7	II	ant(6)-Ia,tet(M)	TET	China	Guangxi	Human	2010.11.14	2&1|2		This study		Draft genome
CH19	1	7	II	ant(6)-Ia,tet(M)	TET	China	Guangxi	Human	2010.7.4	2&1|2		This study		Draft genome
CH64	1	7	II	ant(6)-Ia,tet(M)	TET	China	Guangdong	Human	2006.3.7	2&1|2		This study		Draft genome
CH42	1	7	II	ant(6)-Ia,aph(3')-III,erm(B),lnu(B),tet(M)	TET,ERY,CLI	China	Guangxi	Human	2014	2&1|2		This study		Draft genome
CH55	1	7	II	erm(B),tet(O)	TET,CLI	China	Guangxi	Human	2015.10.25	2&1|2		This study		Draft genome
F1L	1	7	II	ant(6)-Ia,tet(M)		Vietnam		Healthy Pig	2006	2&1|2	Tonsil	Weinert LA. et al. 2015	CDWP01	Draft genome
B23J	1	7	II	ant(6)-Ia,tet(M)		Vietnam		Human	2000	2&1|2	brain	Weinert LA. et al. 2015	CDSR01	Draft genome
B23U	1	7	II	ant(6)-Ia,tet(M)		Vietnam		Human	2001	2&1|2	brain	Weinert LA. et al. 2015	CDSU01	Draft genome
B41Q	1	7	II	ant(6)-Ia,tet(M)		Vietnam		Human	2004	2&1|2	brain	Weinert LA. et al. 2015	CDTM01	Draft genome
S3F	1	7	II	ant(6)-Ia,erm(B),tet(M)		Vietnam		Human	2006	2&1|2	brain	Weinert LA. et al. 2015	CDXS01	Draft genome
S4J	1	7	II	ant(6)-Ia,tet(M)		Vietnam		Human	2009	2&1|2	brain	Weinert LA. et al. 2015	CDXU01	Draft genome
E39A	1	7	II	ant(6)-Ia,aph(3')-III,erm(B),tet(M)		Vietnam		Human	2007	2&1|2	brain	Weinert LA. et al. 2015	CDUL01	Draft genome
S3B	1	7	II	ant(6)-Ia,erm(B),tet(M),tet(O)		Vietnam		Human	2006	2&1|2	brain	Weinert LA. et al. 2015	CEBP01	Draft genome
B48N	1	7	II	ant(6)-Ia,tet(M)		Vietnam		Human	2004	2&1|2	brain	Weinert LA. et al. 2015	CDTP01	Draft genome
CH89	1	7	II	ant(6)-Ia,tet(M)	TET,CHL	China	Guangxi	Human	2016.6.25	2&1|2		This study		Draft genome
0Z-B	1	7	II	ant(6)-Ia,tet(M)		Vietnam		Diseased Pig	2010	2&1|2	Systemic (other)	Weinert LA. et al. 2015	CDSK01	Draft genome
0Z-C	1	7	II	ant(6)-Ia,tet(M)		Vietnam		Diseased Pig	2010	2&1|2	Systemic (other)	Weinert LA. et al. 2015	CDSH01	Draft genome
0Z-D	1	7	II	ant(6)-Ia,tet(M)		Vietnam		Diseased Pig	2010	2&1|2	Systemic (other)	Weinert LA. et al. 2015	CDSN01	Draft genome
CH94	1	7	II	ant(6)-Ia,erm(B),tet(M)	TET,ERY,CLI	China	Guangxi	Human	2016.9.9	2&1|2		This study		Draft genome
CH96	1005	7	II	ant(6)-Ia,erm(B),tet(M)	TET,ERY,CLI	China	Guangxi	Human	2016.8.21	2&1|2		This study		Draft genome
S8V	1	7	II	ant(6)-Ia,tet(M)		Vietnam		Human	2010	2&1|2	brain	Weinert LA. et al. 2015	CEBS01	Draft genome
V38Y	1	7	II	ant(6)-Ia,tet(M)		Vietnam		Human	2010	2&1|2	brain	Weinert LA. et al. 2015	CEBI01	Draft genome
C2229	1	7	II	ant(6)-Ia,tet(M)		China	Guangxi	Human	2016	2&1|2	meningitis	Huang, W. et al. 2019	PQGQ01	Draft genome
CH102	1	7	II	ant(6)-Ia,tet(M)	TET	China	Guangxi	Human	2016.9.17	2&1|2		This study		Draft genome
C2231	1	7	II	ant(6)-Ia,tet(M)		China	Guangxi	Human	2016	2&1|2	septicemia	Huang, W. et al. 2019	PQGO01	Draft genome
CH88	1	7	II	ant(6)-Ia,tet(M)	TET	China	Guangxi	Human	2016.6.4	2&1|2		This study		Draft genome
CH83	1	7	II	ant(6)-Ia,tet(M)	TET	China	Guangxi	Human	2016.6.4	2&1|2		This study		Draft genome
CH81	1	7	II	ant(6)-Ia,tet(M)	TET	China	Guangxi	Human	2016.6.7	2&1|2		This study		Draft genome
CH46	1	7	II	ant(6)-Ia,tet(M)	TET	China	Guangxi	Human	2015.10.21	2&1|2		This study		Draft genome
CH93	1	7	II	ant(6)-Ia,erm(B),optrA,tet(M)	TET	China	Guangxi	Human	2016.6.20	2&1|2		This study		Draft genome
CH47	1	7	II	ant(6)-Ia,tet(M)	TET,ERY,CLI	China	Guangxi	Human	2015.10.21	2&1|2		This study		Draft genome
CH86	1	7	II	ant(6)-Ia,erm(B),tet(M)	TET,ERY,CLI	China	Guangxi	Human	2016.6.10	2&1|2		This study		Draft genome
C2232	1	7	II	ant(6)-Ia,tet(M)		China	Guangxi	Human	2016	2&1|2	meningitis	Huang, W. et al. 2019	PQGN01	Draft genome
CH91	1	7	II	ant(6)-Ia,erm(B),tet(M)	TET,ERY,CLI	China	Guangxi	Human	2016.6.7	2&1|2		This study		Draft genome
CH36	1	7	II	ant(6)-Ia,tet(M)	TET,ERY,CLI	China	Guangxi	Human	2013.12.31	2&1|2		This study		Draft genome
CH18	1	7	II	ant(6)-Ia,tet(M)	TET	China	Guangxi	Human	2013-2014	2&1|2		This study		Draft genome
CH17	1	7	II	ant(6)-Ia,tet(M)	TET	China	Guangxi	Human	2014	2&1|2		This study		Draft genome
CH20	1	7	II	ant(6)-Ia,tet(M)	TET	China	Guangxi	Human	2012.5.17	2&1|2		This study		Draft genome
CH77	1	7	II	ant(6)-Ia,erm(B),tet(M)	TET,ERY,CLI	China	Guangdong	Human	2015.3.4	2&1|2		This study		Draft genome
CH99	1	7	II	ant(6)-Ia,tet(M)	TET,ERY,CLI	China	Guangxi	Human	2016	1&14		This study		Draft genome
S6N	107	7	II			Vietnam		Human	2010	Non-typeable	brain	Weinert LA. et al. 2015	CEBT01	Draft genome
V31J	1	7	II	ant(6)-Ia,tet(M)		Vietnam		Human	2009	2&1|2	brain	Weinert LA. et al. 2015	CECK01	Draft genome
V36U	1	7	II	ant(6)-Ia,tet(M)		Vietnam		Human	2010	2&1|2	brain	Weinert LA. et al. 2015	CEBG01	Draft genome
E56B	1	7	II	ant(6)-Ia,tet(M)		Vietnam		Human	2008	2&1|2	brain	Weinert LA. et al. 2015	CDUS01	Draft genome
E30Y	1	7	II	ant(6)-Ia,tet(M)		Vietnam		Human	2007	2&1|2	brain	Weinert LA. et al. 2015	CDWB01	Draft genome
E57C	1	7	II	ant(6)-Ia,tet(M)		Vietnam		Human	2008	2&1|2	brain	Weinert LA. et al. 2015	CDWC01	Draft genome
E03G	1	7	II	ant(6)-Ia,tet(M)		Vietnam		Human	2006	2&1|2	brain	Weinert LA. et al. 2015	CDVY01	Draft genome
E23S	1	7	II	ant(6)-Ia,tet(M)		Vietnam		Human	2007	2&1|2	brain	Weinert LA. et al. 2015	CDUH01	Draft genome
E00F	1	7	II	ant(6)-Ia,tet(M)		Vietnam		Human	2006	2&1|2	brain	Weinert LA. et al. 2015	CDTT01	Draft genome
S2Y	1	7	II	ant(6)-Ia,tet(M)		Vietnam		Human	2006	2&1|2	brain	Weinert LA. et al. 2015	CDXO01	Draft genome
B41U	1	7	II	ant(6)-Ia,tet(M)		Vietnam		Human	2005	2&1|2	brain	Weinert LA. et al. 2015	CDTK01	Draft genome
S8X	1	7	II	ant(6)-Ia,tet(M)		Vietnam		Human	2010	2&1|2	brain	Weinert LA. et al. 2015	CDYO01	Draft genome
CH13	1	7	II	ant(6)-Ia,tet(M)	TET	China	Guangxi	Human	2012.1.26	2&1|2		This study		Draft genome
CH16	1	7	II	ant(6)-Ia,tet(M)	TET	China	Guangxi	Human	2014	2&1|2		This study		Draft genome
CH39	1	7	II	ant(6)-Ia,tet(M)	TET	China	Guangxi	Human	2014	2&1|2		This study		Draft genome
CH5	1	7	II	ant(6)-Ia,tet(M)	TET,ERY,CLI	China	Guangxi	Human	2014.5.29	2&1|2		This study		Draft genome
CH54	1	7	II	ant(6)-Ia,tet(M)	TET	China	Guangxi	Human	2016.2.6	2&1|2		This study		Draft genome
CH41	658	7	II	tet(M)	TET	China	Guangxi	Human	2014	2&1|2		This study		Draft genome
LSM102	658	7	II	tet(M)		China		Human	2014	2&1|2	not collected	Zhou, Y. et al. 2016	CP016175	Draft genome
CPD15	1	7	II	ant(6)-Ia,cat,erm(B),tet(L),tet(M)	TET,CHL,ERY,CLI	China	Guangdong	Diseased Pig	2016.5	2&1|2		This study		Draft genome
B46W	1	7	II	ant(6)-Ia,tet(M)		Vietnam		Human	2005	2&1|2	brain	Weinert LA. et al. 2015	CDVV01	Draft genome
E01D	1	7	II	ant(6)-Ia,tet(M)		Vietnam		Human	2006	2&1|2	brain	Weinert LA. et al. 2015	CDVW01	Draft genome
S2W	1	7	II	ant(6)-Ia,tet(M)		Vietnam		Human	2006	2&1|2	brain	Weinert LA. et al. 2015	CDXP01	Draft genome
E10N	1	7	II	ant(6)-Ia,tet(M)		Vietnam		Human	2006	2&1|2	brain	Weinert LA. et al. 2015	CDUD01	Draft genome
F2S	1	7	II	ant(6)-Ia,tet(M)		Vietnam		Healthy Pig	2006	2&1|2	Tonsil	Weinert LA. et al. 2015	CDWU01	Draft genome
F4V	1	7	II	ant(6)-Ia,tet(M)		Vietnam		Healthy Pig	2006	2&1|2	Tonsil	Weinert LA. et al. 2015	CDWQ01	Draft genome
V22C	1	7	II	ant(6)-Ia,tet(M)		Vietnam		Human	2008	2&1|2	brain	Weinert LA. et al. 2015	CEBW01	Draft genome
E21U	1	7	II	ant(6)-Ia,tet(M)		Vietnam		Human	2007	2&1|2	brain	Weinert LA. et al. 2015	CDUF01	Draft genome
S8U	1	7	II	ant(6)-Ia,tet(M)		Vietnam		Human	2010	2&1|2	brain	Weinert LA. et al. 2015	CDYA01	Draft genome
S2S	1	7	II	ant(6)-Ia,tet(M)		Vietnam		Human	2005	2&1|2	brain	Weinert LA. et al. 2015	CDXM01	Draft genome
S7Q	869	7	II	ant(6)-Ia,tet(M)		Vietnam		Human	2010	2&1|2	brain	Weinert LA. et al. 2015	CDXY01	Draft genome
E00K	1	7	II	ant(6)-Ia,tet(M)		Vietnam		Human	2006	2&1|2	brain	Weinert LA. et al. 2015	CDTR01	Draft genome
E58D	1	7	II	ant(6)-Ia,tet(M)		Vietnam		Human	2008	2&1|2	brain	Weinert LA. et al. 2015	CDUP01	Draft genome
S4K	1	7	II	ant(6)-Ia,tet(M)		Vietnam		Human	2009	2&1|2	brain	Weinert LA. et al. 2015	CDYD01	Draft genome
F36U	1	7	II	ant(6)-Ia,tet(M)		Vietnam		Healthy Pig	2007	2&1|2	Tonsil	Weinert LA. et al. 2015	CDUY01	Draft genome
F19J	1	7	II	ant(6)-Ia,tet(M)		Vietnam		Healthy Pig	2006	2&1|2	Tonsil	Weinert LA. et al. 2015	CDUU01	Draft genome
F38T	1	7	II	ant(6)-Ia,tet(M)		Vietnam		Pig	2007	2&1|2	Tonsil	Weinert LA. et al. 2015	CDVA01	Draft genome
S2Q	1	7	II	ant(6)-Ia,tet(M)		Vietnam		Human	2005	2&1|2	brain	Weinert LA. et al. 2015	CDXI01	Draft genome
S1O	1	7	II	ant(6)-Ia,tet(M)		Vietnam		Human	2005	2&1|2	brain	Weinert LA. et al. 2015	CDXH01	Draft genome
S3Z	1	7	II	ant(6)-Ia,tet(M)		Vietnam		Human	2006	2&1|2	brain	Weinert LA. et al. 2015	CEBO01	Draft genome
S1J	1	7	II	ant(6)-Ia,tet(M)		Vietnam		Human	2005	2&1|2	brain	Weinert LA. et al. 2015	CDXD01	Draft genome
E05E	1	7	II	ant(6)-Ia,tet(M)		Vietnam		Human	2006	2&1|2	brain	Weinert LA. et al. 2015	CDUE01	Draft genome
S3D	1	7	II	ant(6)-Ia,tet(M)		Vietnam		Human	2006	2&1|2	brain	Weinert LA. et al. 2015	CDXR01	Draft genome
F2P	1	7	II	ant(6)-Ia,tet(M)		Vietnam		Healthy Pig	2006	2&1|2	Tonsil	Weinert LA. et al. 2015	CDUZ01	Draft genome
E24T	1	7	II	ant(6)-Ia,tet(M)		Vietnam		Human	2007	2&1|2	brain	Weinert LA. et al. 2015	CDUK01	Draft genome
E21V	1	7	II	ant(6)-Ia,tet(M)		Vietnam		Human	2007	2&1|2	brain	Weinert LA. et al. 2015	CDUG01	Draft genome
E30Z	1	7	II	ant(6)-Ia,tet(M)		Vietnam		Human	2007	2&1|2	brain	Weinert LA. et al. 2015	CDUI01	Draft genome
E55E	1	7	II	ant(6)-Ia,tet(M)		Vietnam		Human	2008	2&1|2	brain	Weinert LA. et al. 2015	CDUN01	Draft genome
E62H	1	7	II	ant(6)-Ia,tet(M)		Vietnam		Human	2009	2&1|2	brain	Weinert LA. et al. 2015	CDUQ01	Draft genome
V38Z	1	7	II	ant(6)-Ia,tet(M)		Vietnam		Human	2010	2&1|2	brain	Weinert LA. et al. 2015	CEBH01	Draft genome
S9A	1	7	II	ant(6)-Ia,tet(M)		Vietnam		Human	2010	2&1|2	brain	Weinert LA. et al. 2015	CECC01	Draft genome
V31I	1	7	II	ant(6)-Ia,tet(M)		Vietnam		Human	2009	2&1|2	brain	Weinert LA. et al. 2015	CEAV01	Draft genome
S1M	1	7	II	ant(6)-Ia,tet(M)		Vietnam		Human	2005	2&1|2	brain	Weinert LA. et al. 2015	CDXF01	Draft genome
E14M	1	7	II	ant(6)-Ia,tet(M)		Vietnam		Human	2006	2&1|2	brain	Weinert LA. et al. 2015	CDUC01	Draft genome
E17P	1	7	II	ant(6)-Ia,tet(M)		Vietnam		Human	2006	2&1|2	brain	Weinert LA. et al. 2015	CDWL01	Draft genome
S1K	1	7	II	ant(6)-Ia,tet(M)		Vietnam		Human	2005	2&1|2	brain	Weinert LA. et al. 2015	CDXC01	Draft genome
B42S	1	7	II	ant(6)-Ia,tet(M)		Vietnam		Human	2004	2&1|2	brain	Weinert LA. et al. 2015	CDVZ01	Draft genome
B34E	1	7	II	ant(6)-Ia,tet(M)		Vietnam		Human	2003	2&1|2	brain	Weinert LA. et al. 2015	CDTC01	Draft genome
S2P	1	7	II	ant(6)-Ia,tet(M)		Vietnam		Human	2005	2&1|2	brain	Weinert LA. et al. 2015	CEBL01	Draft genome
S2V	1	7	II	ant(6)-Ia,tet(M)		Vietnam		Human	2005	2&1|2	brain	Weinert LA. et al. 2015	CDXJ01	Draft genome
B35B	1	7	II	ant(6)-Ia,tet(M)		Vietnam		Human	2002	2&1|2	brain	Weinert LA. et al. 2015	CDTG01	Draft genome
S6O	1	7	II	ant(6)-Ia,tet(M)		Vietnam		Human	2010	2&1|2	brain	Weinert LA. et al. 2015	CEBQ01	Draft genome
CH101	1	7	II	ant(6)-Ia,tet(M)	TET	China	Guangxi	Human	2016.8.6	2&1|2		This study		Draft genome
CH84	1	7	II	ant(6)-Ia,tet(M)	TET	China	Guangxi	Human	2016.5.29	2&1|2		This study		Draft genome
CH87	1	7	II	ant(6)-Ia,tet(M)	TET	China	Guangxi	Human	2016.5.17	2&1|2		This study		Draft genome
B44O	1	7	II	ant(6)-Ia,tet(M)		Vietnam		Human	2004	2&1|2	brain	Weinert LA. et al. 2015	CDTN01	Draft genome
E63F	1	7	II	ant(6)-Ia,tet(M)		Vietnam		Human	2009	2&1|2	brain	Weinert LA. et al. 2015	CDWF01	Draft genome
F14M	1	7	II	ant(6)-Ia,tet(M)		Vietnam		Healthy Pig	2006	2&1|2	Tonsil	Weinert LA. et al. 2015	CDUR01	Draft genome
F17K	1	7	II	ant(6)-Ia,tet(M)		Vietnam		Healthy Pig	2006	2&1|2	Tonsil	Weinert LA. et al. 2015	CDUT01	Draft genome
CH3	1	7	II	ant(6)-Ia,tet(M)	TET	China	Guangxi	Human	2013.7.19	2&1|2		This study		Draft genome
B22X	1	7	II	ant(6)-Ia,tet(M)		Vietnam		Human	2002	2&1|2	brain	Weinert LA. et al. 2015	CDVF01	Draft genome
B21L	1	7	II	ant(6)-Ia,tet(M)		Vietnam		Human	2000	2&1|2	brain	Weinert LA. et al. 2015	CDSO01	Draft genome
B33Z	1	7	II	ant(6)-Ia,tet(M)		Vietnam		Human	2002	2&1|2	brain	Weinert LA. et al. 2015	CDVB01	Draft genome
E66G	1	7	II	ant(6)-Ia,erm(B),tet(M),tet(O)		Vietnam		Human	2009	2&1|2	brain	Weinert LA. et al. 2015	CDWE01	Draft genome
S4H	1	7	II	aac(6')-aph(2''),aph(3')-III,erm(B),tet(M)		Vietnam		Human	2006	2&1|2	brain	Weinert LA. et al. 2015	CDXT01	Draft genome
B45V	1	7	II	ant(6)-Ia,tet(M)		Vietnam		Human	2005	2&1|2	brain	Weinert LA. et al. 2015	CDTO01	Draft genome
B18E	1	7	II	ant(6)-Ia,tet(M)		Vietnam		Human	2000	2&1|2	brain	Weinert LA. et al. 2015	CDSI01	Draft genome
S1L	1	7	II	ant(6)-Ia,tet(M)		Vietnam		Human	2005	2&1|2	brain	Weinert LA. et al. 2015	CDXE01	Draft genome
V38O	1	7	II	ant(6)-Ia,tet(M)		Vietnam		Human	2009	2&1|2	brain	Weinert LA. et al. 2015	CECD01	Draft genome
S3G	1	7	II	ant(6)-Ia,aph(3')-III,erm(B),tet(L),tet(M)		Vietnam		Human	2006	2&1|2	brain	Weinert LA. et al. 2015	CEBZ01	Draft genome
B36K	1	7	II	ant(6)-Ia,tet(M)		Vietnam		Human	2003	2&1|2	brain	Weinert LA. et al. 2015	CDTF01	Draft genome
B23M	1	7		tet(M)		Vietnam		Human	2000	2&1|2	brain	Weinert LA. et al. 2015	CDST01	Draft genome
B41M	1	7		tet(M)		Vietnam		Human	2004	2&1|2	brain	Weinert LA. et al. 2015	CDTI01	Draft genome
E08L	1	7		tet(M)		Vietnam		Human	2006	2&1|2	brain	Weinert LA. et al. 2015	CDWH01	Draft genome
F51C	1	7		tet(M)		Vietnam		Healthy Pig	2007	2&1|2	Tonsil	Weinert LA. et al. 2015	CDVI01	Draft genome
S2T	1	7		tet(M)		Vietnam		Human	2005	2&1|2	brain	Weinert LA. et al. 2015	CDXK01	Draft genome
S2U	1	7		tet(M)		Vietnam		Human	2005	2&1|2	brain	Weinert LA. et al. 2015	CEBN01	Draft genome
S3A	1	7		tet(M)		Vietnam		Human	2006	2&1|2	brain	Weinert LA. et al. 2015	CDWG01	Draft genome
CH26	1	7		ant(6)-Ia,erm(B),tet(O)	TET,ERY,CLI	China		Human	2014.7	2&1|2		This study		Draft genome
S8Y	144	7		tet(M)		Vietnam		Human	2010	2&1|2	brain	Weinert LA. et al. 2015	CDYV01	Draft genome
S9J	144	7		tet(M)		Vietnam		Human	2010	2&1|2	brain	Weinert LA. et al. 2015	CECG01	Draft genome
V33K	1	7		tet(M)		Vietnam		Human	2009	2&1|2	brain	Weinert LA. et al. 2015	CEAW01	Draft genome
B24O	1	7		ant(6)-Ia,aph(3')-III,erm(B),tet(M)		Vietnam		Human	2001	2&1|2	brain	Weinert LA. et al. 2015	CDSS01	Draft genome
S12Z	144	7		tet(M)		Vietnam		Human	2010	2&1|2	brain	Weinert LA. et al. 2015	CDXB01	Draft genome
S7S	1	7		ant(6)-Ia,erm(B),tet(M),tet(O)		Vietnam		Human	2010	2&1|2	brain	Weinert LA. et al. 2015	CEBU01	Draft genome
1024-1	1	7		tet(O)		China	Hubei	Healthy Pig	2013	2&1|2	tonsil swab	Zou G. et al. 2018	POMR01	Draft genome
CH61	1	7		tet(O)	TET,ERY,CLI	China	Guangdong	Human	2007.8.2	2&1|2		This study		Draft genome
GD-0065	1	7		tet(O)		Netherlands		Diseased Pig	2004	2&1|2	CSF or blood culture	Willemse N. et al. 2016	CZFU01	Draft genome
LS7S	1	7		erm(B),tet(O)		United Kingdom		Pig	2011	2&1|2		Weinert LA. et al. 2015	CEGQ01	Draft genome
LS8T	1	7		erm(B),tet(O)		United Kingdom		Pig	2011	2&1|2		Weinert LA. et al. 2015	CEHQ01	Draft genome
CH23	1	7		erm(B),tet(O)	TET,GEN,CLI	China	Guangdong	Human	2012.5	2&1|2		This study		Draft genome
CH7	1	7		erm(B),tet(O)	TET,ERY,CLI	China	Guangxi	Human	2012.11.3	2&1|2		This study		Draft genome
CH59	1	7		erm(B),tet(O)	TET,ERY,CLI	China	Jiangxi	Human	2016.5.15	2&1|2		This study		Draft genome
ZGST1	1	7		erm(B),tet(O)		China	Sichuan	Human	2014	2&1|2		Callejo R. et al. 2016	SRR3954836	Draft genome
SUT1020	1	7		tet(O)		Japan		Diseased Pig	2014.5.17	Non-typeable	endocarditis	Tohya M. et al. 2016	DRR050085	Draft genome
SUT1908	1	7		erm(B),tet(O)		Japan		Diseased Pig	2014.7.24	Non-typeable	endocarditis	Tohya M. et al. 2016	DRR050107	Draft genome
SUT876	1	7		erm(B),tet(O)		Japan		Diseased Pig	2014.5.10	Non-typeable	endocarditis	Tohya M. et al. 2016	DRR050077	Draft genome
SUT877	1	7		erm(B),tet(O)		Japan		Diseased Pig	2014.5.10	2&1|2	endocarditis	Tohya M. et al. 2016	DRR050078	Draft genome
SUT1024	1	7		tet(O)		Japan		Diseased Pig	2014.5.17	2&1|2	endocarditis	Tohya M. et al. 2016	DRR050086	Draft genome
SUT2199	1	7		erm(B),tet(O)		Japan		Diseased Pig	2014.10.21	2&1|2	endocarditis	Tohya M. et al. 2016	DRR050117	Draft genome
SUT2210	1	7		erm(B),tet(O)		Japan		Diseased Pig	2014.10.21	Non-typeable	endocarditis	Tohya M. et al. 2016	DRR050118	Draft genome
SUT1914	1	7		tet(O)		Japan		Diseased Pig	2014.7.24	Non-typeable	endocarditis	Tohya M. et al. 2016	DRR050108	Draft genome
SUT906	1	7		erm(B),tet(O)		Japan		Diseased Pig	2014.5.13	Non-typeable	endocarditis	Tohya M. et al. 2016	DRR050079	Draft genome
SUT907	1	7		erm(B),tet(O)		Japan		Diseased Pig	2014.5.13	Non-typeable	endocarditis	Tohya M. et al. 2016	DRR050080	Draft genome
SUT927	1	7		erm(B),tet(O)		Japan		Diseased Pig	2014.5.13	Non-typeable	endocarditis	Tohya M. et al. 2016	DRR050082	Draft genome
SUT926	1	7		erm(B),tet(O)		Japan		Diseased Pig	2014.5.13	2&1|2	endocarditis	Tohya M. et al. 2016	DRR050081	Draft genome
109	1	7		erm(B),tet(0/32/0)		Argentina		Human	2003	2&1|2		Callejo R. et al. 2016	SRR3954841	Draft genome
114	1	7		erm(B),tet(0/32/0)		Argentina		Human	2012	2&1|2		Callejo R. et al. 2016	SRR3954846	Draft genome
CPD16	7	7		ant(6)-Ia,aph(3')-III,erm(B),tet(O)	TET	China	Guangdong	Diseased Pig	2016.5	2&1|2		This study		Draft genome
CPD17	7	7		ant(6)-Ia,aph(3')-III,erm(B),tet(O)	TET,ERY,CLI	China	Guangdong	Diseased Pig	2016.5	2&1|2		This study		Draft genome
CH21	1	7		erm(B),tet(O)	TET	China	Guangdong	Human	2011.6	2&1|2		This study		Draft genome
ISU1606	1	7		erm(B),tet(0/32/0)		USA	Iowa	Diseased Pig	2010	2&1|2	respiratory tract	Hau SJ. et al. 2015	LDOM01	Draft genome
S91R	1	7		erm(B),tet(O)		United Kingdom		Diseased Pig	2010	2&1|2	brain	Weinert LA. et al. 2015	CEHE01	Draft genome
1358	7	7	III	aac(6')-aph(2''),aph(3')-III,tet(40),tet(O)	TET-GEN	China	Guangxi	Healthy Pig	2013	2&1|2	tonsil swab	Zou G. et al. 2018	POKR01	Draft genome
CH75	7	7	III	tet(40),tet(O)	TET	China	Guangdong	Human	2013.7.26	2&1|2		This study		Draft genome
2355	7	7	III	ant(6)-Ia,aph(3')-III,erm(B),sat4,mef(A),msr(D),tet(40),tet(O)	TET,ERY,CLI	China	Hubei	Healthy Pig	2013	2&1|2	tonsil swab	Zou G. et al. 2018	POIW01	Draft genome
CH48	7	7	III	ant(6)-Ia,aph(3')-III,erm(B),sat4,mef(A),msr(D),tet(40),tet(O)	TET,ERY,CLI	China	Guangdong	Human	2016.4.1	2&1|2		This study		Draft genome
CH49	7	7	III	ant(6)-Ia,aph(3')-III,erm(B),sat4,mef(A),msr(D),tet(40),tet(O)	TET,ERY,CLI	China	Zhejiang	Human	2012	2&1|2		This study		Draft genome
CH15	7	7	III	ant(6)-Ia,aph(3')-III,erm(B),sat4,mef(A),msr(D),tet(40),tet(O)	TET,ERY,CLI	China	Guangxi	Human	2013-2014	2&1|2		This study		Draft genome
CH72	7	7	III	ant(6)-Ia,aph(3')-III,erm(B),sat4,mef(A),msr(D),tet(40),tet(O)	TET,ERY,CLI	China	Guangdong	Human	2009.10.10	2&1|2		This study		Draft genome
CH37	7	7	III	tet(40),tet(O)	TET	China	Guangxi	Human	2014	1&14		This study		Draft genome
CH79	7	7	III	ant(6)-Ia,aph(3')-III,erm(B),sat4,mef(A),msr(D),tet(40),tet(O)	TET,ERY,CLI	China	Guangdong	Human	2016.5.12	2&1|2		This study		Draft genome
CPD40	7	7	III	ant(6)-Ia,aph(3')-III,erm(B),sat4,mef(A),msr(D),tet(40),tet(O)	TET,ERY,CLI	China	Hubei	Diseased Pig	2010	2&1|2		This study		Draft genome
CS100322	7	7	III	ant(6)-Ia,aph(3')-III,erm(B),sat4,mef(A),msr(D),tet(40),tet(O)		China	Jiangsu	pig	2010	2&1|2		Zhu, H. et al. Unpublished	CP024050	Draft genome
SC070731	7	7	III	ant(6)-Ia,aph(3')-III,erm(B),sat4,mef(A),msr(D),tet(40),tet(O)		China		Diseased Pig	2007	2&1|2	meningitis	Wu Z. et al. 2014	CP003922	Draft genome
2283	7	7	III	ant(6)-Ia,aph(3')-III,erm(B),sat4,mef(A),msr(D),tet(40),tet(O)	TET,ERY,CLI	China	Hubei	Healthy Pig	2013	2&1|2	tonsil swab	Zou G. et al. 2018	POIX01	Draft genome
CH14	7	7	III	ant(6)-Ia,aph(3')-III,erm(B),sat4,mef(A),msr(D),tet(40),tet(O)	TET,ERY,CLI	China	Guangxi	Human	2012.9.11	2&1|2		This study		Draft genome
CH57	7	7	III	ant(6)-Ia,aph(3')-III,erm(B),sat4,mef(A),msr(D),tet(40),tet(O)	TET,ERY,CLI	China	Guangxi	Human	2016.1.3	2&1|2		This study		Draft genome
CH58	7	7	III	ant(6)-Ia,aph(3')-III,erm(B),sat4,mef(A),msr(D),tet(40),tet(O)	TET,ERY,CLI	China	Guangxi	Human	2016.4.1	2&1|2		This study		Draft genome
CH78	7	7	III	tet(40),tet(O)	TET	China	Guangdong	Human	2015.4.28	2&1|2		This study		Draft genome
CH30	7	7	III	ant(6)-Ia,aph(3')-III,erm(B),sat4,mef(A),msr(D),tet(40),tet(O)	TET,ERY,CLI	China	Guangxi	Human	2012.4	2&1|2		This study		Draft genome
CH28	7	7	III	tet(40),tet(O)	TET	China	Guangxi	Human	2011.4.23	2&1|2		This study		Draft genome
CH52	7	7	III	ant(6)-Ia,aph(3')-III,erm(B),sat4,mef(A),msr(D),tet(40),tet(O)	TET,ERY,CLI	China	Guangdong	Human	2016	2&1|2		This study		Draft genome
CH73	7	7	III	ant(6)-Ia,aph(3')-III,erm(B),sat4,mef(A),msr(D),tet(40),tet(O)	TET,ERY,CLI	China	Guangdong	Human	2011.6.16	2&1|2		This study		Draft genome
CH69	7	7	III	ant(6)-Ia,aph(3')-III,erm(B),sat4,mef(A),msr(D),tet(40),tet(O)	TET,ERY,CLI	China	Guangdong	Human	2008.7.31	2&1|2		This study		Draft genome
CH70	7	7	III	ant(6)-Ia,aph(3')-III,erm(B),sat4,mef(A),msr(D),tet(40),tet(O)	TET,ERY,CLI	China	Guangdong	Human	2008.7.31	2&1|2		This study		Draft genome
CPD28	7	7	III	ant(6)-Ia,aph(3')-III,erm(B),sat4,mef(A),msr(D),tet(40),tet(O)	TET,ERY,CLI	China	Guangxi	Diseased Pig	2010	2&1|2		This study		Draft genome
CPD41	7	7	III	ant(6)-Ia,aph(3')-III,erm(B),sat4,mef(A),msr(D),tet(40),tet(O)	TET,ERY,CLI	China	Guangxi	Diseased Pig	2011	2&1|2		This study		Draft genome
YY060816	7	7	III	ant(6)-Ia,aph(3')-III,erm(B),sat4,mef(A),msr(D),tet(40),tet(O)		China	Hunan	Diseased Pig	2006	Non-typeable	tonsil	Huang J. et al. 2016	AYSB01	Draft genome
CH1	7	7	III	tet(40),tet(O)	TET	China	Guangxi	Human	2010.9.10	1&14		This study		Draft genome
CH9	7	7	III	aac(6')-aph(2''),ant(6)-Ia,dfrG,erm(B),tet(40),tet(O)	TET	China	Guangxi	Human	2014	1&14		This study		Draft genome
CH29	7	7	III	tet(40),tet(O)	TET	China	Guangxi	Human	2011.8.5	1&14		This study		Draft genome
CH33	7	7	III	ant(6)-Ia,erm(B),tet(40),tet(O)	TET,ERY,CLI	China	Guangxi	Human	2013.4.17	1&14		This study		Draft genome
CH45	7	7	III	ant(6)-Ia,tet(40),tet(O)	TET	China	Guangxi	Human	2015.9.30	1&14		This study		Draft genome
CH95	7	7	III	aac(6')-aph(2''),ant(6)-Ia,tet(40),tet(O)	TET,GEN,ERY,CLI	China	Guangxi	Human	2016.8.22	1&14		This study		Draft genome
CH104	7	7	III	tet(40),tet(O)	TET	China	Guizhou	Human	2016	1&14		This study		Draft genome
CH44	7	7	III	tet(40),tet(O)	TET	China	Guangxi	Human	2015	1&14		This study		Draft genome
CH31	7	7	III	erm(B),tet(40),tet(O)	TET,ERY,CLI	China	Guangxi	Human	2012.9.12	1&14		This study		Draft genome
CH4	7	7	III	tet(40),tet(O)	TET,ERY,CLI	China	Guangxi	Human	2013.6.29	1&14		This study		Draft genome
CH66	7	7	III	tet(40),tet(O)	TET	China	Guangdong	Human	2007.9.25	1&14		This study		Draft genome
CH68	7	7	III	tet(40),tet(O)	TET	China	Guangdong	Human	2005.11.14	1&14		This study		Draft genome
CPD35	7	7	III	ant(6)-Ia,aph(3')-III,erm(B),sat4,mef(A),msr(D),tet(40),tet(O)	TET,ERY,CLI	China	Hubei	Diseased Pig	2013	2&1|2		This study		Draft genome
CH38	242	7		erm(B),tet(40),tet(O)	TET,ERY,CLI	China	Guangxi	Human	2014	2&1|2		This study		Draft genome
CPD13	242	7		erm(B),tet(40),tet(O)	TET,ERY,CLI	China	Henan	Diseased Pig	2016.4.5	2&1|2		This study		Draft genome
CPD14	242	7		erm(B),tet(40),tet(O)	TET,ERY,CLI	China	Henan	Diseased Pig	2016.4.5	2&1|2		This study		Draft genome
CH74	242	7		erm(B),tet(40),tet(O)	TET,ERY,CLI	China	Guangdong	Human	2011.6.22	2&1|2		This study		Draft genome
B31C	1	7		erm(B),tet(O)		Vietnam		Human	2002	2&1|2	brain	Weinert LA. et al. 2015	CDSX01	Draft genome
B39D	1	7		erm(B),tet(O)		Vietnam		Human	2003	2&1|2	brain	Weinert LA. et al. 2015	CDVS01	Draft genome
E60I	1	7		erm(B),tet(O)		Vietnam		Human	2009	2&1|2	brain	Weinert LA. et al. 2015	CDWD01	Draft genome
F48A	1	7		erm(B),tet(O)		Vietnam		Healthy Pig	2007	2&1|2	Tonsil	Weinert LA. et al. 2015	CDVC01	Draft genome
LS3H	1	7		erm(B),tet(O)		United Kingdom		Healthy Pig	2011	2&1|2	Tonsil	Weinert LA. et al. 2015	CEEB01	Draft genome
V36V	1	7		erm(B),tet(O)		Vietnam		Human	2010	2&1|2	brain	Weinert LA. et al. 2015	CEBE01	Draft genome
LS8U	1	7		erm(B),tet(O)		United Kingdom		Pig	2011	2&1|2		Weinert LA. et al. 2015	CEHL01	Draft genome
S10C	1	7		erm(B),tet(O)		United Kingdom		Diseased Pig	2010	2&1|2		Weinert LA. et al. 2015	CEIF01	Draft genome
S12U	1	7		erm(B),tet(O)		United Kingdom		Diseased Pig	2010	2&1|2	lung	Weinert LA. et al. 2015	CEIJ01	Draft genome
S93E	1	7		erm(B),tet(O)		United Kingdom		Diseased Pig	2010	2&1|2	brain	Weinert LA. et al. 2015	CEHF01	Draft genome
S16B	1	7		erm(B),tet(O)		United Kingdom		Diseased Pig	2010	2&1|2	brain	Weinert LA. et al. 2015	CEIN01	Draft genome
S16D	1	7		erm(B),tet(O)		United Kingdom		Diseased Pig	2010	2&1|2	brain	Weinert LA. et al. 2015	CEJI01	Draft genome
S10X	1	7		erm(B),tet(O)		United Kingdom		Diseased Pig	2010	2&1|2	Systemic (other)	Weinert LA. et al. 2015	CEJH01	Draft genome
S96H	1	7		erm(B),tet(O)		United Kingdom		Diseased Pig	2010	2&1|2	brain	Weinert LA. et al. 2015	CEHA01	Draft genome
S15V	1	7		erm(B),tet(O)		United Kingdom		Diseased Pig	2010	2&1|2	brain	Weinert LA. et al. 2015	CEKP01	Draft genome
CU2A	1	7		erm(B),tet(O)		Vietnam		Diseased Pig	2009	2&1|2	Systemic (other)	Weinert LA. et al. 2015	CDTS01	Draft genome
CU2Z	1	7		erm(B),tet(O)		Vietnam		Diseased Pig	2009	2&1|2	Systemic (other)	Weinert LA. et al. 2015	CDTQ01	Draft genome
V39Q	1	7		erm(B),tet(O)		Vietnam		Human	2009	2&1|2	brain	Weinert LA. et al. 2015	CEBK01	Draft genome
ISU2714	1	7		erm(B),tet(O)		USA	Iowa	Diseased Pig	2014	2&1|2	respiratory tract	Hau SJ. et al. 2015	LDOJ01	Draft genome
LS2G	1	7		erm(B),tet(O)		United Kingdom		Healthy Pig	2011	2&1|2	Tonsil	Weinert LA. et al. 2015	CEDQ01	Draft genome
S10Y	1	7		erm(B),tet(O)		United Kingdom		Diseased Pig	2010	2&1|2	brain	Weinert LA. et al. 2015	CEKJ01	Draft genome
S11G	1	7		erm(B),tet(O)		United Kingdom		Diseased Pig	2010	2&1|2	Systemic (other)	Weinert LA. et al. 2015	CEKI01	Draft genome
S92S	1	7		erm(B),tet(O)		United Kingdom		Diseased Pig	2010	2&1|2	lung	Weinert LA. et al. 2015	CEKB01	Draft genome
S12V	1	7		erm(B),tet(O)		United Kingdom		Diseased Pig	2010	2&1|2	brain	Weinert LA. et al. 2015	CEKK01	Draft genome
S92D	1	7		erm(B),tet(O)		United Kingdom		Diseased Pig	2010	2&1|2	brain	Weinert LA. et al. 2015	CEJY01	Draft genome
S17G	1	7		erm(B),tet(O)		United Kingdom		Diseased Pig	2010	2&1|2	brain	Weinert LA. et al. 2015	CEIM01	Draft genome
S99B	1	7		erm(B),tet(O)		United Kingdom		Diseased Pig	2010	2&1|2	lung	Weinert LA. et al. 2015	CEGS01	Draft genome
LS1U	1	7		erm(B),tet(O)		United Kingdom		Pig	2011	2&1|2		Weinert LA. et al. 2015	CEDK01	Draft genome
Togo124	1	7		tet(O)		Togo		Human	2014.5.4	Non-typeable		Tall H. et al. 2016	ERR1548598	Draft genome
Togo129	1	7		tet(O)		Togo		Human	2013.5.4	2&1|2		Tall H. et al. 2016	ERR1548599	Draft genome
Togo132	1	7		tet(O)		Togo		Human	2014.7.7	2&1|2		Tall H. et al. 2016	ERR1548600	Draft genome
Togo69	956	7		tet(O)		Togo		Human	2012.5.10	2&1|2		Tall H. et al. 2016	ERR1548608	Draft genome
Togo93	956	7		tet(O)		Togo		Human	2012.5.21	Non-typeable		Tall H. et al. 2016	ERR1548610	Draft genome
Togo27	956	7		tet(O)		Togo		Human	2011.6.10	2&1|2		Tall H. et al. 2016	ERR1548602	Draft genome
Togo92	956	7		tet(O)		Togo		Human	2012.6.12	2&1|2		Tall H. et al. 2016	ERR1548609	Draft genome
Togo96	956	7		tet(O)		Togo		Human	2012.5.21	Non-typeable		Tall H. et al. 2016	ERR1548612	Draft genome
Togo19	956	7		tet(O)		Togo		Human	2011.3.26	Non-typeable		Tall H. et al. 2016	ERR1548601	Draft genome
Togo28	956	7		tet(O)		Togo		Human	2011.6.12	Non-typeable		Tall H. et al. 2016	ERR1548603	Draft genome
Togo50	956	7		tet(O)		Togo		Human	2012.2.6	Non-typeable		Tall H. et al. 2016	ERR1548604	Draft genome
Togo63	956	7		tet(O)		Togo		Human	2012.1.21	2&1|2		Tall H. et al. 2016	ERR1548606	Draft genome
Togo95	1	7		tet(O)		Togo		Human	2012.5.29	Non-typeable		Tall H. et al. 2016	ERR1548611	Draft genome
Togo68	956	7		tet(O)		Togo		Human	2012.5.10	2&1|2		Tall H. et al. 2016	ERR1548607	Draft genome
Togo6	956	7		tet(O)		Togo		Human	2010.8.23	2&1|2		Tall H. et al. 2016	ERR1548605	Draft genome
105	1	7				Argentina		Human	1995	2&1|2		Callejo R. et al. 2016	SRR3954837	Draft genome
106	1	7				Argentina		Human	2003	2&1|2		Callejo R. et al. 2016	SRR3954838	Draft genome
107	1	7				Argentina		Human	2003	2&1|2		Callejo R. et al. 2016	SRR3954839	Draft genome
P1_7	1	7				United Kingdom		Diseased Pig	2009	2&1|2	Systemic (Brain)	Holden MT. et al. 2009	AM946016	Draft genome
CH63	1	7		\	\	China	Guangdong	Human	2005.8.15	2&1|2		This study		Draft genome
110	1	7				Argentina		Human	2013	2&1|2		Callejo R. et al. 2016	SRR3954842	Draft genome
113	1	7				Argentina		Human	2014	2&1|2		Callejo R. et al. 2016	SRR3954845	Draft genome
112	1	7				Argentina		Human	2012	2&1|2		Callejo R. et al. 2016	SRR3954844	Draft genome
S13B	1	7				United Kingdom		Diseased Pig	2010	2&1|2		Weinert LA. et al. 2015	CEIX01	Draft genome
S17H	909	7				United Kingdom		Diseased Pig	2010	2&1|2	brain	Weinert LA. et al. 2015	CEKQ01	Draft genome
S98Y	1	7				United Kingdom		Diseased Pig	2010	2&1|2	lung	Weinert LA. et al. 2015	CEHD01	Draft genome
S15U	1	7				United Kingdom		Diseased Pig	2010	Non-typeable	Systemic (other)	Weinert LA. et al. 2015	CEIP01	Draft genome
CH2	1	7		tet(W)	TET	China	Guangxi	Human	2013-2014	2&1|2		This study		Draft genome
CPD12	1	7		\	\	China	Henan	Diseased Pig	2016.4.5	2&1|2		This study		Draft genome
CH53	1	7		tet(O)	TET,ERY,CLI	China	Guangxi	Human	2016.1.27	2&1|2		This study		Draft genome
YS6	1	7		tet(O)		China		Healthy Pig	2011	2&1|2		Chen C. et al. 2013	ALNE01	Draft genome
S16E	1	7				United Kingdom		Diseased Pig	2010	Non-typeable	brain	Weinert LA. et al. 2015	CEHZ01	Draft genome
S12S	1	7				United Kingdom		Diseased Pig	2010	2&1|2	Systemic (other)	Weinert LA. et al. 2015	CEJU01	Draft genome
S12T	1	7				United Kingdom		Diseased Pig	2010	2&1|2	brain	Weinert LA. et al. 2015	CEJB01	Draft genome
S17I	1	7				United Kingdom		Diseased Pig	2010	2&1|2	brain	Weinert LA. et al. 2015	CEJZ01	Draft genome
S94U	1	7				United Kingdom		Diseased Pig	2010	2&1|2	brain	Weinert LA. et al. 2015	CEHG01	Draft genome
GD-0114	1	7				Netherlands		Diseased Pig	2008	2&1|2	CSF or blood culture	Willemse N. et al. 2016	CZGZ01	Draft genome
C2228	665	7		ant(6)-Ia,erm(B),tet(M),tet(O)		China	Guangxi	Human	2016	2&1|2	meningitis	Huang, W. et al. 2019	PQGR01	Draft genome
CH80	665	7		ant(6)-Ia,erm(B),tet(M),tet(O)	TET	China	Guangxi	Human	2016.6.6	2&1|2		This study		Draft genome
CH92	665	7		ant(6)-Ia,erm(B),tet(M),tet(O)	TET,ERY,CLI	China	Guangxi	Human	2016.6.7	2&1|2		This study		Draft genome
C2230	1	7		tet(O)		China	Guangxi	Human	2016	2&1|2	meningitis	Huang, W. et al. 2019	PQGP01	Draft genome
CH82	1	7		tet(O)	TET	China	Guangxi	Human	2016.6.7	2&1|2		This study		Draft genome
CH85	1	7		tet(O)	TET	China	Guangxi	Human	2016.5.19	2&1|2		This study		Draft genome
E01I	1	7		ant(6)-Ia,erm(B),tet(L),tet(M),tet(O)		Vietnam		Human	2006	2&1|2	brain	Weinert LA. et al. 2015	CDTU01	Draft genome
S7T	1	7		ant(6)-Ia,erm(B),tet(L),tet(M),tet(O)		Vietnam		Human	2010	2&1|2	meningitis	Direct Submission	CEBR01	Draft genome
S13F	1	7		tet(O)		United Kingdom		Diseased Pig	2010	2&1|2	Systemic (other)	Weinert LA. et al. 2015	CEIR01	Draft genome
S15Y	1	7				United Kingdom		pig	2010	1&14		Weinert LA. et al. 2015	CEKT01	Draft genome
SC218	7	7				China		Human	2005	2&1|2		Du P. et al. 2017	ASAX01	Draft genome
B17H	1	7				Vietnam		Human	2000	2&1|2	brain	Weinert LA. et al. 2015	CDSJ01	Draft genome
LSD	891	7		tet(O)		United Kingdom		Pig	2010	2&1|2		Weinert LA. et al. 2015	CEJN01	Draft genome
LSS	891	7		tet(O)		United Kingdom		Pig	2010	2&1|2		Weinert LA. et al. 2015	CEJQ01	Draft genome
S10A	891	7		tet(O)		United Kingdom		Diseased Pig	2010	2&1|2	Systemic (other)	Weinert LA. et al. 2015	CEJR01	Draft genome
CH90	1	7		ant(6)-Ia,optrA,tet(O)	TET,CHL,ERY,CLI	China	Guangxi	Human	2016.6.26	2&1|2		This study		Draft genome
E36X	1	7		ant(6)-Ia,erm(B),tet(M),tet(O)		Vietnam		Human	2007	2&1|2	brain	Weinert LA. et al. 2015	CDUJ01	Draft genome
S11P	1	7		ant(6)-Ia,erm(B),tet(L),tet(M),tet(O)		Vietnam		Human	2010	2&1|2	brain	Weinert LA. et al. 2015	CDXA01	Draft genome
S6L	1	7		ant(6)-Ia,erm(B),tet(L),tet(M),tet(O)		Vietnam		Human	2010	2&1|2	brain	Weinert LA. et al. 2015	CDXW01	Draft genome
S7P	1	7		ant(6)-Ia,erm(B),tet(L),tet(M),tet(O)		Vietnam		Human	2010	2&1|2	brain	Weinert LA. et al. 2015	CDXZ01	Draft genome
902409	1	7				Netherlands		Human	1990	2&1|2	CSF or blood culture	Willemse N. et al. 2016	CZDT01	Draft genome
A7	7	7				China		Diseased Pig	2007	2&1|2	Systemic (Brain)	Zhang A. et al. 2011	CP002570	Draft genome
S10	28	7				Netherlands		Diseased Pig	1982	2&1|2	CSF or blood culture	Willemse N. et al. 2016	CZHC01	Draft genome
CH51	1	7		tet(M)	TET	China	Zhejiang	Human	2012	2&1|2		This study		Draft genome
YS1	1	7		tet(M)		China		Healthy Pig	2011	2&1|2		Chen C. et al. 2013	ALMG01	Draft genome
GZ1	1	7		tet(W)		China		Human	2005	2&1|2	septicemia	Ye C. et al. 2009	CP000837	Draft genome
2000343	1	7				Netherlands		Human	2000	2&1|2	CSF or blood culture	Willemse N. et al. 2016	CZET01	Draft genome
Ss1223	834	7				Madagascar		Human	2016	2&1|2	Meningitis	Raberahona M. et al. 2018	NHOL01	Draft genome
812	11	7		tet(40),tet(O)		China	Hubei	Healthy Pig	2013	1&14	tonsil swab	Zou G. et al. 2018	POOC01	Draft genome
832	11	7		tet(40),tet(O)		China	Hubei	Healthy Pig	2013	1&14	tonsil swab	Zou G. et al. 2018	POOA01	Draft genome
CPD20	11	7		tet(40),tet(O)	TET	China	Hubei	Diseased Pig	2016.5	1&14		This study		Draft genome
GD-0023	1	7				Netherlands		Diseased Pig	2001	1&14	CSF or blood culture	Willemse N. et al. 2016	CZFH01	Draft genome
870040	1	7				Netherlands		Human	1987	2&1|2	CSF or blood culture	Willemse N. et al. 2016	CZDK01	Draft genome
940430	1	7				Netherlands		Human	1994	2&1|2	CSF or blood culture	Willemse N. et al. 2016	CZDX01	Draft genome
B10F	1	7		tet(M)		Vietnam		Human	2000	2&1|2	brain	Weinert LA. et al. 2015	CDTX01	Draft genome
B32J	1	7				Vietnam		Human	2003	2&1|2	brain	Weinert LA. et al. 2015	CDTE01	Draft genome
S2X	1	7				Vietnam		Human	2006	2&1|2	brain	Weinert LA. et al. 2015	CDXL01	Draft genome
F21O	1	7		ant(6)-Ia,erm(B),tet(L),tet(M),tet(O)		Vietnam		Healthy Pig	2007	2&1|2	Tonsil	Weinert LA. et al. 2015	CDWN01	Draft genome
B33L	1	7		tet(M)		Vietnam		Human	2003	2&1|2	brain	Weinert LA. et al. 2015	CDSZ01	Draft genome
B37H	1	7		tet(M)		Vietnam		Human	2003	2&1|2	brain	Weinert LA. et al. 2015	CDVO01	Draft genome
F1N	1	7		tet(M)		Vietnam		Healthy Pig	2006	2&1|2	Tonsil	Weinert LA. et al. 2015	CDUV01	Draft genome
F5D	1	7		tet(M)		Vietnam		Healthy Pig	2006	2&1|2	Tonsil	Weinert LA. et al. 2015	CDVJ01	Draft genome
B36G	1	7		tet(M)		Vietnam		Human	2003	2&1|2	brain	Weinert LA. et al. 2015	CDVP01	Draft genome
E00C	1	7		tet(M)		Vietnam		Human	2006	2&1|2	brain	Weinert LA. et al. 2015	CDWK01	Draft genome
B41X	1	7		tet(M)		Vietnam		Human	2005	2&1|2	brain	Weinert LA. et al. 2015	CDTL01	Draft genome
F9O	1	7		tet(M)		Vietnam		Healthy Pig	2006	2&1|2	Tonsil	Weinert LA. et al. 2015	CDWX01	Draft genome
BM407	1	7		ant(6)-Ia,erm(B),tet(L),tet(M),tet(O)		Vietnam	Ho Chi Minh City	Human	2004	2&1|2	human case of meningitis	Zhang A. et al. 2011	FM252032	Draft genome
B44R	1	7		tet(M)		Vietnam		Human	2004	2&1|2	brain	Weinert LA. et al. 2015	CDVT01	Draft genome
B11G	1	7				Vietnam		Human	2000	2&1|2	brain	Weinert LA. et al. 2015	CDSL01	Draft genome
F20Q	1	7		erm(B),tet(M),tet(O)		Vietnam		Healthy Pig	2007	2&1|2	Tonsil	Weinert LA. et al. 2015	CDUW01	Draft genome
B26N	1	7				Vietnam		Human	2001	2&1|2	brain	Weinert LA. et al. 2015	CDSY01	Draft genome
B28Y	1	7				Vietnam		Human	2002	2&1|2	brain	Weinert LA. et al. 2015	CDUO01	Draft genome
B27R	1	7		ant(6)-Ia,aph(3')-III,erm(B),tet(M)		Vietnam		Human	2001	2&1|2	brain	Weinert LA. et al. 2015	CDVN01	Draft genome
B27V	1	7		ant(6)-Ia,aph(3')-III,erm(B)		Vietnam		Human	2001	2&1|2	brain	Weinert LA. et al. 2015	CDTA01	Draft genome
B38A	1	7		ant(6)-Ia,erm(B),tet(L),tet(M),tet(O)		Vietnam		Human	2002	2&1|2	brain	Weinert LA. et al. 2015	CDTJ01	Draft genome
F41Z	1	7		ant(6)-Ia,cat,erm(B),lnu(B),tet(L),tet(O/W/32/O)		Vietnam		Healthy Pig	2007	2&1|2	Tonsil	Weinert LA. et al. 2015	CDUX01	Draft genome
F49X	1	7		ant(6)-Ia,cat,erm(B),lnu(B),tet(L),tet(O/W/32/O)		Vietnam		Healthy Pig	2007	2&1|2	Tonsil	Weinert LA. et al. 2015	CDVG01	Draft genome
F45W	1	7		ant(6)-Ia,cat,erm(B),lnu(B),tet(L),tet(O/W/32/O)		Vietnam		Healthy Pig	2007	2&1|2	Tonsil	Weinert LA. et al. 2015	CDVD01	Draft genome
F48Y	1	7		ant(6)-Ia,cat,lnu(B),tet(L),tet(O/W/32/O)		Vietnam		Healthy Pig	2007	2&1|2	Tonsil	Weinert LA. et al. 2015	CDWT01	Draft genome
B29K	1	7		aph(3')-III,erm(B)		Vietnam		Human	2000	2&1|2	brain	Weinert LA. et al. 2015	CDTH01	Draft genome
B35F	1	7		tet(M)		Vietnam		Human	2003	2&1|2	brain	Weinert LA. et al. 2015	CDTD01	Draft genome
B18I	1	7		ant(6)-Ia,erm(B),tet(O)		Vietnam		Human	2000	2&1|2	brain	Weinert LA. et al. 2015	CDSM01	Draft genome
S8W	1	7		ant(6)-Ia,erm(B),tet(O)		Vietnam		Human	2010	2&1|2	brain	Weinert LA. et al. 2015	CDYC01	Draft genome
V32E	1	7		ant(6)-Ia,erm(B),tet(O)		Vietnam		Human	2008	2&1|2	brain	Weinert LA. et al. 2015	CEAU01	Draft genome
F53J	1	7		erm(B),tet(O)		Vietnam		Healthy Pig	2007	2&1|2	Tonsil	Weinert LA. et al. 2015	CDWV01	Draft genome
F5F	1	7		erm(B),tet(O)		Vietnam		Healthy Pig	2006	2&1|2	Tonsil	Weinert LA. et al. 2015	CDWY01	Draft genome
B21Q	1	7		ant(6)-Ia,tet(O)		Vietnam		Human	2001	2&1|2	brain	Weinert LA. et al. 2015	CDSW01	Draft genome
B38I	1	7		erm(B),tet(O)		Vietnam		Human	2003	2&1|2	brain	Weinert LA. et al. 2015	CDVQ01	Draft genome
E11O	1	7		erm(B),tet(O)		Vietnam		Human	2006	2&1|2	brain	Weinert LA. et al. 2015	CDUB01	Draft genome
S2R	1	7		erm(B),tet(O)		Vietnam		Human	2005	2&1|2	brain	Weinert LA. et al. 2015	CEBM01	Draft genome
E21R	1	7		erm(B),tet(O)		Vietnam		Human	2007	2&1|2	brain	Weinert LA. et al. 2015	CDWM01	Draft genome
B21S	1	7		ant(6)-Ia,tet(M)		Vietnam		Human	2001	2&1|2	brain	Weinert LA. et al. 2015	CDSP01	Draft genome
B21T	1	7		ant(6)-Ia,erm(B),tet(M),tet(O)		Vietnam		Human	2001	2&1|2	brain	Weinert LA. et al. 2015	CDSQ01	Draft genome
B24W	1	7		ant(6)-Ia,tet(M)		Vietnam		Human	2002	2&1|2	brain	Weinert LA. et al. 2015	CDSV01	Draft genome
B28P	1	7		ant(6)-Ia,aph(3')-III,erm(B),tet(O)		Vietnam		Human	2001	2&1|2	brain	Weinert LA. et al. 2015	CDTB01	Draft genome
F50I	1	7		ant(6)-Ia,erm(B),tet(O)		Vietnam		Healthy Pig	2007	2&1|2	Tonsil	Weinert LA. et al. 2015	CDWR01	Draft genome
F55H	1	7		ant(6)-Ia,erm(B),tet(O)		Vietnam		Healthy Pig	2007	2&1|2	Tonsil	Weinert LA. et al. 2015	CDVH01	Draft genome
F57E	1	7		ant(6)-Ia,erm(B),tet(O)		Vietnam		Healthy Pig	2007	2&1|2	Tonsil	Weinert LA. et al. 2015	CDWS01	Draft genome
F57G	1	7		ant(6)-Ia,erm(B),tet(O)		Vietnam		Healthy Pig	2007	2&1|2	Tonsil	Weinert LA. et al. 2015	CDWW01	Draft genome
E04J	1	7		erm(B),tet(O)		Vietnam		Human	2006	2&1|2	brain	Weinert LA. et al. 2015	CDTZ01	Draft genome
F25R	1	7		erm(B),tet(O)		Vietnam		Healthy Pig	2007	2&1|2	Tonsil	Weinert LA. et al. 2015	CDWO01	Draft genome
F43B	1	7		erm(B),tet(O)		Vietnam		Healthy Pig	2007	2&1|2	Tonsil	Weinert LA. et al. 2015	CDVE01	Draft genome
CH103	1	7		aac(6')-aph(2''),ant(6)-Ia,dfrG,erm(B),tet(M)	TET,GEN,CLI	China	Guangdong	Human	2016.9.21	2&1|2		This study		Draft genome
CH24	1	7		tet(M)	TET	China	Guangdong	Human	2011.4	2&1|2		This study		Draft genome
CH27	1	7		aac(6')-aph(2''),ant(6)-Ia,dfrG,erm(B),tet(M)	TET,GEN,ERY,CLI	China	Guangdong	Human	2014.8.27	2&1|2		This study		Draft genome
CH35	1	7		aac(6')-aph(2''),ant(6)-Ia,dfrG,erm(B),tet(M)	TET,ERY,CLI	China	Guangxi	Human	2013.6.29	2&1|2		This study		Draft genome
CH76	1	7		aac(6')-aph(2''),ant(6)-Ia,dfrG,erm(B),tet(M)	TET,GEN,ERY,CLI	China	Guangdong	Human	2013.7.3	2&1|2		This study		Draft genome
CH25	1	7		aac(6')-aph(2''),ant(6)-Ia,erm(B),tet(M)	TET,ERY,CLI	China	Guangdong	Human	2014	2&1|2		This study		Draft genome
CH22	1	7		lnu(C),tet(M)	TET,ERY,CLI	China	Guangdong	Human	2011-2012	2&1|2		This study		Draft genome
LL-Q	1	7				United Kingdom		Diseased Pig	2010	1&14		Weinert LA. et al. 2015	CECP01	Draft genome
6112	1	7		erm(B),tet(O)		Netherlands		Diseased Pig	1992	1&14	CSF or blood culture	Willemse N. et al. 2016	CZDR01	Draft genome
6388	1	7		erm(B),tet(O)		Netherlands		Diseased Pig	1992	1&14	CSF or blood culture	Willemse N. et al. 2016	CZEI01	Draft genome
CH50	1	7		erm(B),tet(O)	TET,ERY,CLI	China	Zhejiang	Human	2012	1&14		This study		Draft genome
LS4F	1	7		erm(B),tet(O)		United Kingdom		Diseased Pig	2009	1&14	lung	Weinert LA. et al. 2015	CEFH01	Draft genome
S12W	1	7		erm(B),tet(O)		United Kingdom		Diseased Pig	2010	1&14	lung	Weinert LA. et al. 2015	CEJV01	Draft genome
S92L	1	7		erm(B),tet(O)		United Kingdom		Diseased Pig	2010	1&14	Systemic (other)	Weinert LA. et al. 2015	CELM01	Draft genome
GD-0113	1	7		erm(B),tet(O)		Netherlands		Diseased Pig	2007	1&14	CSF or blood culture	Willemse N. et al. 2016	CZGX01	Draft genome
S12Y	1	7		erm(B),tet(O)		United Kingdom		Diseased Pig	2010	1&14	Systemic (other)	Weinert LA. et al. 2015	CEKN01	Draft genome
S13H	1	7		erm(B),tet(O)		United Kingdom		Diseased Pig	2010	1&14	brain	Weinert LA. et al. 2015	CEJX01	Draft genome
GD-0036	1	7		erm(B),tet(O)		Netherlands		Diseased Pig	2002	1&14	CSF or blood culture	Willemse N. et al. 2016	CZFL01	Draft genome
LL-Z	1	7		erm(B),tet(O)		United Kingdom		Diseased Pig	2010	1&14	brain	Weinert LA. et al. 2015	CEDA01	Draft genome
S11H	1	7		erm(B),tet(O)		United Kingdom		Diseased Pig	2011	1&14	brain	Weinert LA. et al. 2015	CEJE01	Draft genome
S13C	1	7		erm(B),tet(O)		United Kingdom		Diseased Pig	2010	1&14	brain	Weinert LA. et al. 2015	CEIU01	Draft genome
LL-R	1	7		erm(B),tet(O)		United Kingdom		Diseased Pig	2010	1&14		Weinert LA. et al. 2015	CECQ01	Draft genome
LL-Y	1	7		erm(B),tet(O)		United Kingdom		Diseased Pig	2010	1&14		Weinert LA. et al. 2015	CECX01	Draft genome
S95V	1	7		erm(B),tet(O)		United Kingdom		Diseased Pig	2010	1&14	Systemic (other)	Weinert LA. et al. 2015	CEKC01	Draft genome
S13I	1	7		erm(B),tet(O)		United Kingdom		Diseased Pig	2010	1&14	Systemic (other)	Weinert LA. et al. 2015	CEIK01	Draft genome
S97P	1	7		erm(B),tet(O)		United Kingdom		Diseased Pig	2010	1&14	Systemic (other)	Weinert LA. et al. 2015	CEKD01	Draft genome
S99I	1	7		erm(B),tet(O)		United Kingdom		Diseased Pig	2010	1&14	Systemic (other)	Weinert LA. et al. 2015	CEGR01	Draft genome
E11Q	105	7		erm(B),tet(O)		Vietnam		Human	2006	1&14	brain	Weinert LA. et al. 2015	CDWA01	Draft genome
E34W	105	7		erm(B),tet(O)		Vietnam		Human	2007	1&14	brain	Weinert LA. et al. 2015	CDUM01	Draft genome
LS1N	1	7		tet(M)		United Kingdom		Pig	2011	2&1|2		Weinert LA. et al. 2015	CEDL01	Draft genome
S11I	1	7		tet(M)		United Kingdom		Diseased Pig	2010	2&1|2	brain	Weinert LA. et al. 2015	CEJJ01	Draft genome
S11N	1	7		tet(M)		United Kingdom		Diseased Pig	2010	2&1|2	lung	Weinert LA. et al. 2015	CEKM01	Draft genome
S90C	1	7		tet(M)		United Kingdom		Diseased Pig	2010	2&1|2	brain	Weinert LA. et al. 2015	CEHI01	Draft genome
LS2O	1	7		tet(M)		United Kingdom		Pig	2011	2&1|2		Weinert LA. et al. 2015	CEDX01	Draft genome
2001946	1	7		erm(B),tet(O)		Netherlands		Human	2000	2&1|2	CSF or blood culture	Willemse N. et al. 2016	CZDO01	Draft genome
2011423	1	7		erm(B),tet(O)		Netherlands		Human	2001	2&1|2	CSF or blood culture	Willemse N. et al. 2016	CZEO01	Draft genome
2061238	146	7		erm(B),tet(O)		Netherlands		Human	2006	2&1|2	CSF or blood culture	Willemse N. et al. 2016	CZDQ01	Draft genome
2061410	1	7		erm(B),tet(O)		Netherlands		Human	2006	2&1|2	CSF or blood culture	Willemse N. et al. 2016	CZDV01	Draft genome
GD-0090	1	7		erm(B),tet(O)		Netherlands		Diseased Pig	2006	2&1|2	CSF or blood culture	Willemse N. et al. 2016	CZGM01	Draft genome
GD-0107	1	7		erm(B),tet(O)		Netherlands		Diseased Pig	2007	2&1|2	CSF or blood culture	Willemse N. et al. 2016	CZGU01	Draft genome
GD-0077	1	7		erm(B),tet(O)		Netherlands		Diseased Pig	2005	2&1|2	CSF or blood culture	Willemse N. et al. 2016	CZGA01	Draft genome
GD-0101	1	7		erm(B),tet(O)		Netherlands		Diseased Pig	2007	2&1|2	CSF or blood culture	Willemse N. et al. 2016	CZGI01	Draft genome
2071319	1	7		erm(B),tet(O)		Netherlands		Human	2007	2&1|2	CSF or blood culture	Willemse N. et al. 2016	CZEQ01	Draft genome
GD-0049	1	7		erm(B),tet(O)		Netherlands		Diseased Pig	2003	2&1|2	CSF or blood culture	Willemse N. et al. 2016	CZFO01	Draft genome
2150651	1	7		erm(B),tet(O)		Netherlands		Human	2015	2&1|2	CSF	NCBI_Genome_database	FWZS01	Draft genome
GD-0025	1	7		erm(B),tet(O)		Netherlands		Diseased Pig	2001	2&1|2	CSF or blood culture	Willemse N. et al. 2016	CZFG01	Draft genome
GD-0013	1	7		erm(B),tet(O)		Netherlands		Diseased Pig	2000	2&1|2	CSF or blood culture	Willemse N. et al. 2016	CZFA01	Draft genome
GD-0010	1	7		erm(B),tet(O)		Netherlands		Diseased Pig	1999	2&1|2	CSF or blood culture	Willemse N. et al. 2016	CZFB01	Draft genome
971344	1	7		erm(B),tet(O)		Netherlands		Human	1997	2&1|2	CSF or blood culture	Willemse N. et al. 2016	CZDL01	Draft genome
971724	1	7		erm(B),tet(O)		Netherlands		Human	1997	2&1|2	CSF or blood culture	Willemse N. et al. 2016	CZEG01	Draft genome
CH43	7	7		erm(B),tet(O)	TET,ERY,CLI	China	Guangxi	Human	2014	2&1|2		This study		Draft genome
CH97	1	7		ant(6)-Ia,erm(B),tet(O)	TET,ERY,CLI	China	Guangxi	Human	2016.8.20	2&1|2		This study		Draft genome
S6M	1	7		erm(B),tet(O)		Vietnam		Human	2010	2&1|2	brain	Weinert LA. et al. 2015	CDXX01	Draft genome
S93M	1	7		tet(O)		United Kingdom		Diseased Pig	2010	1&14	Systemic (other)	Weinert LA. et al. 2015	CEHC01	Draft genome
LL-P	873	7		erm(B),tet(O)		United Kingdom		Diseased Pig	2010	2&1|2	brain	Weinert LA. et al. 2015	CECT01	Draft genome
LS0T	873	7		erm(B),tet(O)		United Kingdom		Pig	2011	2&1|2		Weinert LA. et al. 2015	CEDI01	Draft genome
LS5C	873	7		erm(B),tet(O)		United Kingdom		Pig	2011	2&1|2		Weinert LA. et al. 2015	CEEY01	Draft genome
S10E	873	7		erm(B),tet(O)		United Kingdom		Diseased Pig	2010	2&1|2	brain	Weinert LA. et al. 2015	CEJF01	Draft genome
S3	1	7		erm(B),tet(O)		Netherlands		Diseased Pig	1988	2&1|2	CSF or blood culture	Willemse N. et al. 2016	CZHD01	Draft genome
C160	1	7		erm(B),tet(O)		Netherlands		Diseased Pig	1991	1&14	CSF or blood culture	Willemse N. et al. 2016	CZEA01	Draft genome
940056	1	7		erm(B),tet(O)		Netherlands		Human	1994	2&1|2	CSF or blood culture	Willemse N. et al. 2016	CZEU01	Draft genome
C187	132	7		ant(6)-Ia,aph(3')-III,tet(O)		Netherlands		Diseased Pig	1992	1&14	CSF or blood culture	Willemse N. et al. 2016	CZER01	Draft genome
890267	1	7		tet(O)		Netherlands		Human	1989	2&1|2	CSF or blood culture	Willemse N. et al. 2016	CZDM01	Draft genome
901131	134	7		tet(O)		Netherlands		Human	1990	2&1|2	CSF or blood culture	Willemse N. et al. 2016	CZEW01	Draft genome
CH10	242	7		tet(40),tet(O)	TET	China	Guangxi	Human	2013.5.9	2&1|2		This study		Draft genome
CH71	242	7		erm(B),tet(40),tet(O)	TET,ERY,CLI	China	Guangdong	Human	2009.9.13	2&1|2		This study		Draft genome
