# Supplementary material for: The global emergence of a novel Streptococcus suis clade associated with human infections
Source: EMBO Mol Med. 2021 Jun 17;13(7):e13810. doi: 10.15252/emmm.202013810 (PMC8261479; doi:10.15252/emmm.202013810)
Supplement: Supplementary file 3 — Dataset EV2 [file EMMM-13-e13810-s004.xlsx]

## Sheet: Sheet1
Dataset EV2. In silico PCR was used to confirm the accuracy of two primer pairs.
Strain	ST	BAPS group	Country	Host	Primer 1 (1065bp)			Primer 2 (1965bp)
					SequenceId	PositionInSequence	Length	SequenceId	PositionInSequence	Length
01ZN-ST222	1	7	Vietnam	pig	gi|993223614|tpe|FIRZ01000006.1|	50548	1065	gi|993223614|tpe|FIRZ01000006.1|	41907	1965
01ZN-TG183	1	7	Vietnam	pig	gi|993038891|tpe|FISC01000008.1|	51363	1065	gi|993038891|tpe|FISC01000008.1|	59104	1965
01ZN-TG187	1	7	Vietnam	pig	gi|992823160|tpe|FISB01000008.1|	51366	1065	gi|992823160|tpe|FISB01000008.1|	59107	1965
01ZN-TG189	1	7	Vietnam	pig	gi|992867246|tpe|FISE01000006.1|	50556	1065	gi|992867246|tpe|FISE01000006.1|	41915	1965
0424-1	477	2	China	healthy pig	No_amplification	NA	NA	No_amplification	NA	NA
05HAS68	28	8	China	healthy pig	No_amplification	NA	NA	No_amplification	NA	NA
05ZYH33	945	7	China	Human	CP000407.1	368197	1065	CP000407.1	359550	1965
07SC3	7	7	China	diseased pig	ALKP01000004.1	36518	1065	ALKP01000004.1	27877	1965
0915-1	937	6	China	healthy pig	No_amplification	NA	NA	No_amplification	NA	NA
0Z-A	1	7	Vietnam	diseased pig	gi|756986329|emb|CDSG01000058.1|	36507	1065	gi|756986329|emb|CDSG01000058.1|	27866	1965
0Z-B	1	7	Vietnam	diseased pig	gi|756984954|emb|CDSK01000041.1|	51258	1065	gi|756984954|emb|CDSK01000041.1|	58999	1965
0Z-C	1	7	Vietnam	diseased pig	gi|756985410|emb|CDSH01000047.1|	51258	1065	gi|756985410|emb|CDSH01000047.1|	58999	1965
0Z-D	1	7	Vietnam	diseased pig	gi|756985218|emb|CDSN01000004.1|	56698	1065	gi|756985218|emb|CDSN01000004.1|	64439	1965
1008	NA	5	China	healthy pig	No_amplification	NA	NA	No_amplification	NA	NA
1012	188	2	China	healthy pig	No_amplification	NA	NA	No_amplification	NA	NA
1024-1	1	7	China	healthy pig	POMR01000106.1	36557	1065	POMR01000106.1	27916	1965
1034	926	6	China	healthy pig	No_amplification	NA	NA	No_amplification	NA	NA
1044	94	3	China	healthy pig	No_amplification	NA	NA	No_amplification	NA	NA
1047	188	2	China	healthy pig	No_amplification	NA	NA	No_amplification	NA	NA
1050	NA	5	China	healthy pig	No_amplification	NA	NA	No_amplification	NA	NA
1051	NA	5	China	healthy pig	No_amplification	NA	NA	No_amplification	NA	NA
1052	NA	5	China	healthy pig	No_amplification	NA	NA	No_amplification	NA	NA
1053	NA	5	China	healthy pig	No_amplification	NA	NA	No_amplification	NA	NA
10581	71	5	Denmark	diseased pig	No_amplification	NA	NA	No_amplification	NA	NA
1059	926	6	China	healthy pig	No_amplification	NA	NA	No_amplification	NA	NA
105	1	7	Argentina	Human	scaffold5|size89023	51367	1065	scaffold5|size89023	59108	1965
1060	NA	6	China	healthy pig	No_amplification	NA	NA	No_amplification	NA	NA
1069	NA	6	China	healthy pig	No_amplification	NA	NA	No_amplification	NA	NA
106	1	7	Argentina	Human	scaffold6|size89072	51416	1065	scaffold6|size89072	59157	1965
1070	NA	5	China	healthy pig	No_amplification	NA	NA	No_amplification	NA	NA
1076	931	6	China	healthy pig	No_amplification	NA	NA	No_amplification	NA	NA
107	1	7	Argentina	Human	scaffold6|size89066	51409	1065	scaffold6|size89066	59150	1965
108	28	8	Argentina	Healthy pig	No_amplification	NA	NA	No_amplification	NA	NA
109	1	7	Argentina	Human	scaffold5|size89022	51366	1065	scaffold5|size89022	59107	1965
1100	930	6	China	healthy pig	No_amplification	NA	NA	No_amplification	NA	NA
1101	930	6	China	healthy pig	No_amplification	NA	NA	No_amplification	NA	NA
1102	NA	5	China	healthy pig	No_amplification	NA	NA	No_amplification	NA	NA
110	1	7	Argentina	Human	scaffold6|size89023	51367	1065	scaffold6|size89023	59108	1965
1113	931	6	China	healthy pig	No_amplification	NA	NA	No_amplification	NA	NA
1123	NA	5	China	healthy pig	No_amplification	NA	NA	No_amplification	NA	NA
112	1	7	Argentina	Human	scaffold4|size89021	51366	1065	scaffold4|size89021	59107	1965
113	1	7	Argentina	Human	scaffold5|size89022	51367	1065	scaffold5|size89022	59108	1965
1140	930	6	China	healthy pig	No_amplification	NA	NA	No_amplification	NA	NA
1141-1	NA	5	China	healthy pig	No_amplification	NA	NA	No_amplification	NA	NA
114	1	7	Argentina	Human	scaffold7|size89022	36593	1065	scaffold7|size89022	27952	1965
11538	53	2	Netherlands	diseased pig	No_amplification	NA	NA	ALKS01000020.1	53290	1967
11611	1	7	Germany	Human	ALKR01000030.1	36442	1065	ALKR01000030.1	27801	1965
1164	NA	5	China	healthy pig	No_amplification	NA	NA	No_amplification	NA	NA
1165	930	6	China	healthy pig	No_amplification	NA	NA	No_amplification	NA	NA
1170	NA	5	China	healthy pig	No_amplification	NA	NA	No_amplification	NA	NA
1171	NA	5	China	healthy pig	No_amplification	NA	NA	No_amplification	NA	NA
1176	NA	5	China	healthy pig	No_amplification	NA	NA	No_amplification	NA	NA
1180	NA	6	China	healthy pig	No_amplification	NA	NA	No_amplification	NA	NA
1188	NA	5	China	healthy pig	No_amplification	NA	NA	No_amplification	NA	NA
1194	NA	5	China	healthy pig	No_amplification	NA	NA	No_amplification	NA	NA
1200	NA	2	China	healthy pig	No_amplification	NA	NA	No_amplification	NA	NA
1214	NA	2	China	healthy pig	No_amplification	NA	NA	No_amplification	NA	NA
1215	NA	2	China	healthy pig	No_amplification	NA	NA	No_amplification	NA	NA
1219	NA	5	China	healthy pig	No_amplification	NA	NA	No_amplification	NA	NA
1225	NA	1	China	healthy pig	No_amplification	NA	NA	No_amplification	NA	NA
123	NA	5	China	healthy pig	No_amplification	NA	NA	No_amplification	NA	NA
1247	477	2	China	healthy pig	No_amplification	NA	NA	No_amplification	NA	NA
1248	NA	5	China	healthy pig	No_amplification	NA	NA	No_amplification	NA	NA
1251	477	2	China	healthy pig	No_amplification	NA	NA	No_amplification	NA	NA
1259	477	2	China	healthy pig	No_amplification	NA	NA	No_amplification	NA	NA
1261	NA	2	China	healthy pig	No_amplification	NA	NA	No_amplification	NA	NA
1262	477	2	China	healthy pig	No_amplification	NA	NA	No_amplification	NA	NA
1263	477	2	China	healthy pig	No_amplification	NA	NA	No_amplification	NA	NA
1264	477	2	China	healthy pig	No_amplification	NA	NA	No_amplification	NA	NA
1267	NA	2	China	healthy pig	No_amplification	NA	NA	No_amplification	NA	NA
1275	NA	5	China	healthy pig	No_amplification	NA	NA	No_amplification	NA	NA
1276	925	2	China	healthy pig	No_amplification	NA	NA	No_amplification	NA	NA
1279	NA	5	China	healthy pig	No_amplification	NA	NA	No_amplification	NA	NA
12814	91	2	Denmark	diseased pig	No_amplification	NA	NA	No_amplification	NA	NA
12V457	29	8	Netherlands	diseased pig	No_amplification	NA	NA	No_amplification	NA	NA
1313	NA	6	China	healthy pig	No_amplification	NA	NA	No_amplification	NA	NA
1314	477	2	China	healthy pig	No_amplification	NA	NA	No_amplification	NA	NA
1317	477	2	China	healthy pig	No_amplification	NA	NA	No_amplification	NA	NA
1318	477	2	China	healthy pig	No_amplification	NA	NA	No_amplification	NA	NA
1324	925	2	China	healthy pig	No_amplification	NA	NA	No_amplification	NA	NA
1342	NA	2	China	healthy pig	No_amplification	NA	NA	No_amplification	NA	NA
1356	423	2	China	healthy pig	No_amplification	NA	NA	No_amplification	NA	NA
1358	7	7	China	healthy pig	POKR01000165.1	36533	1065	POKR01000165.1	27892	1965
1360	423	2	China	healthy pig	No_amplification	NA	NA	No_amplification	NA	NA
1367	NA	2	China	healthy pig	No_amplification	NA	NA	No_amplification	NA	NA
1369	NA	2	China	healthy pig	No_amplification	NA	NA	No_amplification	NA	NA
1371	499	6	China	healthy pig	No_amplification	NA	NA	No_amplification	NA	NA
1372	NA	5	China	healthy pig	No_amplification	NA	NA	No_amplification	NA	NA
13730	6	7	Netherlands	Human	ALKU01000021.1	11630	1065	ALKU01000021.1	2989	1965
1380	939	2	China	healthy pig	No_amplification	NA	NA	No_amplification	NA	NA
1381	939	2	China	healthy pig	No_amplification	NA	NA	No_amplification	NA	NA
1383	939	2	China	healthy pig	No_amplification	NA	NA	No_amplification	NA	NA
138	NA	6	China	healthy pig	No_amplification	NA	NA	No_amplification	NA	NA
139	920	2	China	healthy pig	No_amplification	NA	NA	No_amplification	NA	NA
13	920	2	China	healthy pig	No_amplification	NA	NA	No_amplification	NA	NA
1416	932	2	China	healthy pig	No_amplification	NA	NA	No_amplification	NA	NA
142	920	2	China	healthy pig	No_amplification	NA	NA	No_amplification	NA	NA
143	920	2	China	healthy pig	No_amplification	NA	NA	No_amplification	NA	NA
14636	87	9	Netherlands	diseased pig	No_amplification	NA	NA	No_amplification	NA	NA
1463	NA	1	China	healthy pig	No_amplification	NA	NA	No_amplification	NA	NA
148	NA	6	China	healthy pig	No_amplification	NA	NA	No_amplification	NA	NA
1496	NA	6	China	healthy pig	No_amplification	NA	NA	No_amplification	NA	NA
14A	481	5	Canada	healthy pig	No_amplification	NA	NA	No_amplification	NA	NA
15	NA	1	China	healthy pig	No_amplification	NA	NA	No_amplification	NA	NA
1612	918	2	China	healthy pig	No_amplification	NA	NA	No_amplification	NA	NA
166	938	5	China	healthy pig	No_amplification	NA	NA	No_amplification	NA	NA
1700	188	2	China	healthy pig	No_amplification	NA	NA	No_amplification	NA	NA
1721	921	6	China	healthy pig	No_amplification	NA	NA	No_amplification	NA	NA
1722	921	6	China	healthy pig	No_amplification	NA	NA	No_amplification	NA	NA
1776	NA	1	China	healthy pig	No_amplification	NA	NA	No_amplification	NA	NA
1781	188	2	China	healthy pig	No_amplification	NA	NA	No_amplification	NA	NA
1782	188	2	China	healthy pig	No_amplification	NA	NA	No_amplification	NA	NA
1783	188	2	China	healthy pig	No_amplification	NA	NA	No_amplification	NA	NA
179	117	8	China	healthy pig	No_amplification	NA	NA	No_amplification	NA	NA
180	499	6	China	healthy pig	No_amplification	NA	NA	No_amplification	NA	NA
183	250	2	China	healthy pig	No_amplification	NA	NA	No_amplification	NA	NA
189	938	5	China	healthy pig	No_amplification	NA	NA	No_amplification	NA	NA
191	117	8	China	healthy pig	No_amplification	NA	NA	No_amplification	NA	NA
192	117	8	China	healthy pig	No_amplification	NA	NA	No_amplification	NA	NA
1953	NA	1	China	healthy pig	No_amplification	NA	NA	No_amplification	NA	NA
1961	926	6	China	healthy pig	No_amplification	NA	NA	No_amplification	NA	NA
1980	927	2	China	healthy pig	No_amplification	NA	NA	No_amplification	NA	NA
1982	NA	5	China	healthy pig	No_amplification	NA	NA	No_amplification	NA	NA
2000343	1	7	Netherlands	Human	gi|1041795203|emb|CZET01000004.1|	51553	1065	gi|1041795192|emb|CZET01000011.1|	4390	1965
2001171	20	4	Netherlands	Human	No_amplification	NA	NA	No_amplification	NA	NA
2001946	1	7	Netherlands	Human	gi|1041796912|emb|CZDO01000028.1|	51344	1065	gi|1041796912|emb|CZDO01000028.1|	59085	1965
2010	919	2	China	healthy pig	No_amplification	NA	NA	No_amplification	NA	NA
2011423	1	7	Netherlands	Human	gi|1041796610|emb|CZEO01000028.1|	51344	1065	gi|1041796610|emb|CZEO01000028.1|	59085	1965
2012092	20	4	Netherlands	Human	No_amplification	NA	NA	No_amplification	NA	NA
2032008	20	4	Netherlands	Human	No_amplification	NA	NA	No_amplification	NA	NA
2039	928	2	China	healthy pig	No_amplification	NA	NA	No_amplification	NA	NA
2041	919	2	China	healthy pig	No_amplification	NA	NA	No_amplification	NA	NA
2049-1	928	2	China	healthy pig	No_amplification	NA	NA	No_amplification	NA	NA
2051729	20	4	Netherlands	Human	No_amplification	NA	NA	No_amplification	NA	NA
2052	NA	2	China	healthy pig	No_amplification	NA	NA	No_amplification	NA	NA
2061238	146	7	Netherlands	Human	gi|1041797516|emb|CZDQ01000030.1|	51344	1065	gi|1041797516|emb|CZDQ01000030.1|	59085	1965
2061410	1	7	Netherlands	Human	gi|1041797057|emb|CZDV01000030.1|	51344	1065	gi|1041797057|emb|CZDV01000030.1|	59085	1965
2070	919	2	China	healthy pig	No_amplification	NA	NA	No_amplification	NA	NA
2071319	1	7	Netherlands	Human	gi|1041797552|emb|CZEQ01000032.1|	51344	1065	gi|1041797552|emb|CZEQ01000032.1|	59085	1965
207	117	8	China	healthy pig	No_amplification	NA	NA	No_amplification	NA	NA
2080	NA	5	China	healthy pig	No_amplification	NA	NA	No_amplification	NA	NA
2089	NA	6	China	healthy pig	No_amplification	NA	NA	No_amplification	NA	NA
2100	NA	5	China	healthy pig	No_amplification	NA	NA	No_amplification	NA	NA
2101	NA	5	China	healthy pig	No_amplification	NA	NA	No_amplification	NA	NA
2150651	1	7	Netherlands	Human	FWZS01000028.1	51344	1065	FWZS01000028.1	59085	1965
2151	NA	2	China	healthy pig	No_amplification	NA	NA	No_amplification	NA	NA
2169	NA	5	China	healthy pig	No_amplification	NA	NA	No_amplification	NA	NA
217	250	2	China	healthy pig	No_amplification	NA	NA	No_amplification	NA	NA
2187	NA	1	China	healthy pig	No_amplification	NA	NA	No_amplification	NA	NA
2203-1	NA	5	China	healthy pig	No_amplification	NA	NA	No_amplification	NA	NA
22083	82	6	Denmark	diseased pig	No_amplification	NA	NA	No_amplification	NA	NA
2214	NA	2	China	healthy pig	No_amplification	NA	NA	No_amplification	NA	NA
2215	NA	2	China	healthy pig	No_amplification	NA	NA	No_amplification	NA	NA
2219	NA	1	China	healthy pig	No_amplification	NA	NA	No_amplification	NA	NA
2231	NA	1	China	healthy pig	No_amplification	NA	NA	No_amplification	NA	NA
2233	NA	5	China	healthy pig	No_amplification	NA	NA	No_amplification	NA	NA
2254	NA	5	China	healthy pig	No_amplification	NA	NA	No_amplification	NA	NA
2256	NA	1	China	healthy pig	No_amplification	NA	NA	No_amplification	NA	NA
2261	NA	6	China	healthy pig	No_amplification	NA	NA	No_amplification	NA	NA
2283	7	7	China	healthy pig	POIX01000026.1	51380	1065	POIX01000026.1	59121	1965
2355	7	7	China	healthy pig	POIW01000175.1	51380	1065	POIW01000175.1	59121	1965
2440	934	2	China	healthy pig	No_amplification	NA	NA	No_amplification	NA	NA
2464	499	6	China	healthy pig	No_amplification	NA	NA	No_amplification	NA	NA
2481	NA	6	China	healthy pig	No_amplification	NA	NA	No_amplification	NA	NA
2524	55	2	Netherlands	diseased pig	No_amplification	NA	NA	No_amplification	NA	NA
2578	NA	1	China	healthy pig	No_amplification	NA	NA	No_amplification	NA	NA
25	920	2	China	healthy pig	No_amplification	NA	NA	No_amplification	NA	NA
262	NA	2	China	healthy pig	No_amplification	NA	NA	No_amplification	NA	NA
2651	56	2	Netherlands	diseased pig	No_amplification	NA	NA	No_amplification	NA	NA
2674	NA	1	China	healthy pig	No_amplification	NA	NA	No_amplification	NA	NA
2726	73	2	Netherlands	diseased pig	No_amplification	NA	NA	No_amplification	NA	NA
2737	NA	5	China	healthy pig	No_amplification	NA	NA	No_amplification	NA	NA
2741	NA	1	China	healthy pig	No_amplification	NA	NA	No_amplification	NA	NA
2761	929	5	China	healthy pig	No_amplification	NA	NA	No_amplification	NA	NA
2764	NA	6	China	healthy pig	No_amplification	NA	NA	No_amplification	NA	NA
2774	NA	1	China	healthy pig	No_amplification	NA	NA	No_amplification	NA	NA
2795	NA	5	China	healthy pig	No_amplification	NA	NA	No_amplification	NA	NA
2797	NA	5	China	healthy pig	No_amplification	NA	NA	No_amplification	NA	NA
2828	NA	5	China	healthy pig	No_amplification	NA	NA	No_amplification	NA	NA
2829	NA	5	China	healthy pig	No_amplification	NA	NA	No_amplification	NA	NA
2838	NA	5	China	healthy pig	No_amplification	NA	NA	No_amplification	NA	NA
2843	NA	1	China	healthy pig	No_amplification	NA	NA	No_amplification	NA	NA
2847	NA	1	China	healthy pig	No_amplification	NA	NA	No_amplification	NA	NA
2873	NA	6	China	healthy pig	No_amplification	NA	NA	No_amplification	NA	NA
293	117	8	China	healthy pig	No_amplification	NA	NA	No_amplification	NA	NA
3096	922	5	China	healthy pig	No_amplification	NA	NA	No_amplification	NA	NA
30	920	2	China	healthy pig	No_amplification	NA	NA	No_amplification	NA	NA
31	920	2	China	healthy pig	No_amplification	NA	NA	No_amplification	NA	NA
324	925	2	China	healthy pig	No_amplification	NA	NA	No_amplification	NA	NA
326	925	2	China	healthy pig	No_amplification	NA	NA	No_amplification	NA	NA
347	917	2	China	healthy pig	No_amplification	NA	NA	No_amplification	NA	NA
350	917	2	China	healthy pig	No_amplification	NA	NA	No_amplification	NA	NA
355	925	2	China	healthy pig	No_amplification	NA	NA	No_amplification	NA	NA
356	925	2	China	healthy pig	No_amplification	NA	NA	No_amplification	NA	NA
36	920	2	China	healthy pig	No_amplification	NA	NA	No_amplification	NA	NA
378	NA	5	China	healthy pig	No_amplification	NA	NA	No_amplification	NA	NA
380	NA	6	China	healthy pig	No_amplification	NA	NA	No_amplification	NA	NA
393	NA	2	China	healthy pig	No_amplification	NA	NA	No_amplification	NA	NA
42A	76	3	Canada	healthy pig	No_amplification	NA	NA	No_amplification	NA	NA
4417	78	2	Denmark	diseased pig	No_amplification	NA	NA	No_amplification	NA	NA
4961	35	8	Netherlands	diseased pig	No_amplification	NA	NA	No_amplification	NA	NA
52	920	2	China	healthy pig	No_amplification	NA	NA	No_amplification	NA	NA
53	920	2	China	healthy pig	No_amplification	NA	NA	No_amplification	NA	NA
5428	13	2	Denmark	diseased pig	No_amplification	NA	NA	No_amplification	NA	NA
6112	1	7	Netherlands	diseased pig	gi|1041797591|emb|CZDR01000030.1|	51344	1065	gi|1041797591|emb|CZDR01000030.1|	59085	1965
614	NA	1	China	healthy pig	No_amplification	NA	NA	No_amplification	NA	NA
615	NA	6	China	healthy pig	No_amplification	NA	NA	No_amplification	NA	NA
61	NA	6	China	healthy pig	No_amplification	NA	NA	No_amplification	NA	NA
629	NA	6	China	healthy pig	No_amplification	NA	NA	No_amplification	NA	NA
635	NA	6	China	healthy pig	No_amplification	NA	NA	No_amplification	NA	NA
6388	1	7	Netherlands	diseased pig	gi|1041797663|emb|CZEI01000029.1|	51344	1065	gi|1041797663|emb|CZEI01000029.1|	59085	1965
639	NA	6	China	healthy pig	No_amplification	NA	NA	No_amplification	NA	NA
649	NA	5	China	healthy pig	No_amplification	NA	NA	No_amplification	NA	NA
6555	13	2	Netherlands	diseased pig	No_amplification	NA	NA	No_amplification	NA	NA
666	NA	1	China	healthy pig	No_amplification	NA	NA	No_amplification	NA	NA
667	940	6	China	healthy pig	No_amplification	NA	NA	No_amplification	NA	NA
673	NA	5	China	healthy pig	No_amplification	NA	NA	No_amplification	NA	NA
676	933	5	China	healthy pig	No_amplification	NA	NA	No_amplification	NA	NA
681	NA	5	China	healthy pig	No_amplification	NA	NA	No_amplification	NA	NA
707	933	5	China	healthy pig	No_amplification	NA	NA	No_amplification	NA	NA
712	933	5	China	healthy pig	No_amplification	NA	NA	No_amplification	NA	NA
73	920	2	China	healthy pig	No_amplification	NA	NA	No_amplification	NA	NA
768	188	2	China	healthy pig	No_amplification	NA	NA	No_amplification	NA	NA
77	920	2	China	healthy pig	No_amplification	NA	NA	No_amplification	NA	NA
786	NA	2	China	healthy pig	No_amplification	NA	NA	No_amplification	NA	NA
789	NA	2	China	healthy pig	No_amplification	NA	NA	No_amplification	NA	NA
794	NA	6	China	healthy pig	No_amplification	NA	NA	No_amplification	NA	NA
796	NA	5	China	healthy pig	No_amplification	NA	NA	No_amplification	NA	NA
797	NA	5	China	healthy pig	No_amplification	NA	NA	No_amplification	NA	NA
801	188	2	China	healthy pig	No_amplification	NA	NA	No_amplification	NA	NA
803	NA	5	China	healthy pig	No_amplification	NA	NA	No_amplification	NA	NA
805	NA	5	China	healthy pig	No_amplification	NA	NA	No_amplification	NA	NA
8067	136	4	Netherlands	diseased pig	No_amplification	NA	NA	No_amplification	NA	NA
8074	29	8	Denmark	diseased pig	No_amplification	NA	NA	No_amplification	NA	NA
809	937	6	China	healthy pig	No_amplification	NA	NA	No_amplification	NA	NA
810	923	2	China	healthy pig	No_amplification	NA	NA	No_amplification	NA	NA
811	923	2	China	healthy pig	No_amplification	NA	NA	No_amplification	NA	NA
812	11	7	China	healthy pig	POOC01000237.1	36557	1065	POOC01000237.1	27916	1965
819	NA	5	China	healthy pig	No_amplification	NA	NA	No_amplification	NA	NA
81	920	2	China	healthy pig	No_amplification	NA	NA	No_amplification	NA	NA
82	NA	6	China	healthy pig	No_amplification	NA	NA	No_amplification	NA	NA
832	11	7	China	healthy pig	POOA01000121.1	36557	1065	POOA01000121.1	27916	1965
83	920	2	China	healthy pig	No_amplification	NA	NA	No_amplification	NA	NA
847	NA	6	China	healthy pig	No_amplification	NA	NA	No_amplification	NA	NA
849	937	6	China	healthy pig	No_amplification	NA	NA	No_amplification	NA	NA
850	937	6	China	healthy pig	No_amplification	NA	NA	No_amplification	NA	NA
857	198	4	China	healthy pig	No_amplification	NA	NA	No_amplification	NA	NA
858	198	4	China	healthy pig	No_amplification	NA	NA	No_amplification	NA	NA
859	198	4	China	healthy pig	No_amplification	NA	NA	No_amplification	NA	NA
861160	20	4	Netherlands	Human	No_amplification	NA	NA	No_amplification	NA	NA
862	198	4	China	healthy pig	No_amplification	NA	NA	No_amplification	NA	NA
863	198	4	China	healthy pig	No_amplification	NA	NA	No_amplification	NA	NA
869	198	4	China	healthy pig	No_amplification	NA	NA	No_amplification	NA	NA
870040	1	7	Netherlands	Human	gi|1041794033|emb|CZDK01000033.1|	42568	1065	gi|1041794033|emb|CZDK01000033.1|	50309	1965
874	NA	5	China	healthy pig	No_amplification	NA	NA	No_amplification	NA	NA
88-1861	946	1	Canada	diseased pig	No_amplification	NA	NA	No_amplification	NA	NA
8830	775	2	Denmark	diseased pig	No_amplification	NA	NA	No_amplification	NA	NA
88-5299A	68	5	Canada	diseased pig	No_amplification	NA	NA	No_amplification	NA	NA
889	198	4	China	healthy pig	No_amplification	NA	NA	No_amplification	NA	NA
890267	1	7	Netherlands	Human	gi|1041797392|emb|CZDM01000037.1|	51344	1065	gi|1041797392|emb|CZDM01000037.1|	59085	1965
890	198	4	China	healthy pig	No_amplification	NA	NA	No_amplification	NA	NA
89-1591	25	8	Canada	diseased pig	No_amplification	NA	NA	No_amplification	NA	NA
89-2479	483	3	Canada	diseased pig	No_amplification	NA	NA	No_amplification	NA	NA
89-3576-3	69	2	Canada	diseased pig	No_amplification	NA	NA	No_amplification	NA	NA
893	NA	2	China	healthy pig	No_amplification	NA	NA	No_amplification	NA	NA
89-4109-1	NA	1	Canada	diseased pig	No_amplification	NA	NA	No_amplification	NA	NA
89-5259	72	5	Canada	diseased pig	No_amplification	NA	NA	No_amplification	NA	NA
89-590	75	2	Canada	diseased pig	No_amplification	NA	NA	No_amplification	NA	NA
895	NA	2	China	healthy pig	No_amplification	NA	NA	No_amplification	NA	NA
899	NA	6	China	healthy pig	No_amplification	NA	NA	No_amplification	NA	NA
900	NA	6	China	healthy pig	No_amplification	NA	NA	No_amplification	NA	NA
901131	134	7	Netherlands	Human	gi|1041795854|emb|CZEW01000029.1|	51445	1065	gi|1041795854|emb|CZEW01000029.1|	59186	1965
90-1330	28	8	Canada	healthy pig	No_amplification	NA	NA	No_amplification	NA	NA
902409	1	7	Netherlands	Human	gi|1041794182|emb|CZDT01000028.1|	51344	1065	gi|1041794182|emb|CZDT01000028.1|	59085	1965
907	937	6	China	healthy pig	No_amplification	NA	NA	No_amplification	NA	NA
920694	20	4	Netherlands	Human	No_amplification	NA	NA	No_amplification	NA	NA
92-1191	92	5	Canada	diseased pig	No_amplification	NA	NA	No_amplification	NA	NA
92-1400	77	2	Canada	diseased pig	No_amplification	NA	NA	No_amplification	NA	NA
927	NA	6	China	healthy pig	No_amplification	NA	NA	No_amplification	NA	NA
931260	20	4	Netherlands	Human	No_amplification	NA	NA	No_amplification	NA	NA
939	NA	6	China	healthy pig	No_amplification	NA	NA	No_amplification	NA	NA
93A	76	3	Canada	healthy pig	No_amplification	NA	NA	No_amplification	NA	NA
940056	1	7	Netherlands	Human	gi|1041797134|emb|CZEU01000032.1|	51344	1065	gi|1041797134|emb|CZEU01000032.1|	59085	1965
9401240	220	6	Netherlands	diseased pig	No_amplification	NA	NA	No_amplification	NA	NA
9402159	13	2	Netherlands	diseased pig	No_amplification	NA	NA	No_amplification	NA	NA
9402372	16	4	Netherlands	diseased pig	No_amplification	NA	NA	No_amplification	NA	NA
940255	20	4	Netherlands	Human	No_amplification	NA	NA	No_amplification	NA	NA
940430	1	7	Netherlands	Human	gi|1041793843|emb|CZDX01000008.1|	3193	1065	gi|1041793840|emb|CZDX01000010.1|	3637	1965
9406160	16	4	Netherlands	diseased pig	No_amplification	NA	NA	No_amplification	NA	NA
941372	20	4	Netherlands	Human	No_amplification	NA	NA	No_amplification	NA	NA
942	94	3	China	healthy pig	No_amplification	NA	NA	No_amplification	NA	NA
944	94	3	China	healthy pig	No_amplification	NA	NA	No_amplification	NA	NA
949	NA	5	China	healthy pig	No_amplification	NA	NA	No_amplification	NA	NA
950136	20	4	Netherlands	Human	No_amplification	NA	NA	No_amplification	NA	NA
9501632	87	9	Netherlands	diseased pig	No_amplification	NA	NA	No_amplification	NA	NA
955	NA	5	China	healthy pig	No_amplification	NA	NA	No_amplification	NA	NA
957	188	2	China	healthy pig	No_amplification	NA	NA	No_amplification	NA	NA
963	NA	5	China	healthy pig	No_amplification	NA	NA	No_amplification	NA	NA
964	NA	5	China	healthy pig	No_amplification	NA	NA	No_amplification	NA	NA
965	188	2	China	healthy pig	No_amplification	NA	NA	No_amplification	NA	NA
966	188	2	China	healthy pig	No_amplification	NA	NA	No_amplification	NA	NA
969	NA	5	China	healthy pig	No_amplification	NA	NA	No_amplification	NA	NA
970	NA	5	China	healthy pig	No_amplification	NA	NA	No_amplification	NA	NA
971344	1	7	Netherlands	Human	gi|1041797206|emb|CZDL01000031.1|	51344	1065	gi|1041797206|emb|CZDL01000031.1|	59085	1965
971724	1	7	Netherlands	Human	gi|1041797314|emb|CZEG01000029.1|	51344	1065	gi|1041797314|emb|CZEG01000029.1|	59085	1965
98001	7	7	China	diseased pig	scaffold9|size66527	51318	1065	scaffold9|size66527	59059	1965
98015	7	7	China	Human	scaffold5|size88923	36542	1065	scaffold5|size88923	27901	1965
985	NA	5	China	healthy pig	No_amplification	NA	NA	No_amplification	NA	NA
98HAH33	NA	7	China	Human	CP000408.1	368062	1065	CP000408.1	359421	1965
9903	7	7	China	Human	scaffold6|size88923	36543	1065	scaffold6|size88923	27902	1965
A7	7	7	China	diseased pig	CP002570.1	369906	1065	CP002570.1	361265	1965
AH681	475	5	China	pig	No_amplification	NA	NA	No_amplification	NA	NA
B10F	1	7	Vietnam	Human	gi|756989707|emb|CDTX01000022.1|	23254	1065	gi|756989707|emb|CDTX01000022.1|	14613	1965
B11G	1	7	Vietnam	Human	gi|756981656|emb|CDSL01000014.1|	51458	1065	gi|756981656|emb|CDSL01000014.1|	59199	1965
B17H	1	7	Vietnam	Human	gi|756981528|emb|CDSJ01000016.1|	36514	1065	gi|756981528|emb|CDSJ01000016.1|	27873	1965
B18E	1	7	Vietnam	Human	gi|756990096|emb|CDSI01000044.1|	51259	1065	gi|756990096|emb|CDSI01000044.1|	59000	1965
B18I	1	7	Vietnam	Human	gi|756987008|emb|CDSM01000003.1|	51398	1065	gi|756987008|emb|CDSM01000003.1|	59139	1965
B21L	1	7	Vietnam	Human	gi|756982120|emb|CDSO01000036.1|	51257	1065	gi|756982120|emb|CDSO01000036.1|	58998	1965
B21Q	1	7	Vietnam	Human	gi|756991427|emb|CDSW01000056.1|	51479	1065	gi|756991427|emb|CDSW01000056.1|	59220	1965
B21S	1	7	Vietnam	Human	gi|756991765|emb|CDSP01000039.1|	51459	1065	gi|756991765|emb|CDSP01000039.1|	59200	1965
B21T	1	7	Vietnam	Human	gi|756991970|emb|CDSQ01000047.1|	36662	1065	gi|756991970|emb|CDSQ01000047.1|	28021	1965
B22X	1	7	Vietnam	Human	gi|756990581|emb|CDVF01000043.1|	48588	1065	gi|756990581|emb|CDVF01000043.1|	56329	1965
B23J	1	7	Vietnam	Human	gi|756986398|emb|CDSR01000047.1|	51294	1065	gi|756986398|emb|CDSR01000047.1|	59035	1965
B23M	1	7	Vietnam	Human	gi|756986057|emb|CDST01000029.1|	36513	1065	gi|756986057|emb|CDST01000029.1|	27872	1965
B23U	1	7	Vietnam	Human	gi|756985920|emb|CDSU01000047.1|	51257	1064	gi|756985920|emb|CDSU01000047.1|	58997	1965
B24O	1	7	Vietnam	Human	gi|756990923|emb|CDSS01000076.1|	36517	1065	gi|756990923|emb|CDSS01000076.1|	27876	1965
B24W	1	7	Vietnam	Human	gi|756987191|emb|CDSV01000007.1|	23254	1065	gi|756987191|emb|CDSV01000007.1|	14613	1965
B26N	1	7	Vietnam	Human	gi|756981580|emb|CDSY01000025.1|	51394	1065	gi|756981580|emb|CDSY01000025.1|	59135	1965
B27R	1	7	Vietnam	Human	gi|756989814|emb|CDVN01000035.1|	23254	1065	gi|756989814|emb|CDVN01000035.1|	14613	1965
B27V	1	7	Vietnam	Human	gi|756981752|emb|CDTA01000055.1|	51459	1065	gi|756981752|emb|CDTA01000055.1|	59200	1965
B28P	1	7	Vietnam	Human	gi|756985773|emb|CDTB01000009.1|	23254	1065	gi|756985773|emb|CDTB01000009.1|	14613	1965
B28Y	1	7	Vietnam	Human	gi|756982606|emb|CDUO01000004.1|	51399	1065	gi|756982606|emb|CDUO01000004.1|	59140	1965
B29K	1	7	Vietnam	Human	gi|756981710|emb|CDTH01000026.1|	23254	1065	gi|756981710|emb|CDTH01000026.1|	14613	1965
B31C	1	7	Vietnam	Human	gi|756982839|emb|CDSX01000047.1|	36514	1065	gi|756982839|emb|CDSX01000047.1|	27873	1965
B32J	1	7	Vietnam	Human	gi|756981973|emb|CDTE01000018.1|	23254	1065	gi|756981973|emb|CDTE01000018.1|	14613	1965
B33L	1	7	Vietnam	Human	gi|756987818|emb|CDSZ01000013.1|	51399	1065	gi|756987818|emb|CDSZ01000013.1|	59140	1969
B33Z	1	7	Vietnam	Human	gi|756985531|emb|CDVB01000006.1|	56697	1065	gi|756985531|emb|CDVB01000006.1|	64438	1965
B34E	1	7	Vietnam	Human	gi|756985030|emb|CDTC01000017.1|	50531	1065	gi|756985030|emb|CDTC01000017.1|	41890	1965
B35B	1	7	Vietnam	Human	gi|756983847|emb|CDTG01000009.1|	36514	1065	gi|756983847|emb|CDTG01000009.1|	27873	1965
B35F	1	7	Vietnam	Human	gi|756981863|emb|CDTD01000007.1|	51391	1065	gi|756981863|emb|CDTD01000007.1|	59132	1965
B36G	1	7	Vietnam	Human	gi|756987132|emb|CDVP01000003.1|	23253	1065	gi|756987132|emb|CDVP01000003.1|	14612	1965
B36K	1	7	Vietnam	Human	gi|756989736|emb|CDTF01000050.1|	36513	1065	gi|756989736|emb|CDTF01000050.1|	27872	1965
B37H	1	7	Vietnam	Human	gi|756988082|emb|CDVO01000009.1|	51394	1065	gi|756988082|emb|CDVO01000009.1|	59135	1969
B38A	1	7	Vietnam	Human	gi|756987936|emb|CDTJ01000032.1|	23254	1065	gi|756987936|emb|CDTJ01000032.1|	14613	1965
B38I	1	7	Vietnam	Human	gi|756983340|emb|CDVQ01000006.1|	51471	1065	gi|756983340|emb|CDVQ01000006.1|	59212	1965
B39D	1	7	Vietnam	Human	gi|756982271|emb|CDVS01000053.1|	51288	1065	gi|756982271|emb|CDVS01000053.1|	59029	1965
B40T	1	7	Vietnam	Human	gi|756990190|emb|CDVR01000008.1|	50531	1065	gi|756990190|emb|CDVR01000008.1|	41890	1965
B41M	1	7	Vietnam	Human	gi|756985861|emb|CDTI01000046.1|	51274	1065	gi|756985861|emb|CDTI01000046.1|	59015	1965
B41Q	1	7	Vietnam	Human	gi|756986474|emb|CDTM01000032.1|	51288	1064	gi|756986474|emb|CDTM01000032.1|	59028	1965
B41U	1	7	Vietnam	Human	gi|756986183|emb|CDTK01000019.1|	50621	1065	gi|756986183|emb|CDTK01000019.1|	41980	1965
B41X	1	7	Vietnam	Human	gi|756983735|emb|CDTL01000009.1|	23254	1065	gi|756983735|emb|CDTL01000009.1|	14613	1965
B42S	1	7	Vietnam	Human	gi|756989152|emb|CDVZ01000030.1|	36442	1065	gi|756989152|emb|CDVZ01000030.1|	27801	1965
B44O	1	7	Vietnam	Human	gi|756984310|emb|CDTN01000042.1|	36514	1065	gi|756984310|emb|CDTN01000042.1|	27873	1965
B44R	1	7	Vietnam	Human	gi|756985819|emb|CDVT01000027.1|	51459	1065	gi|756985819|emb|CDVT01000027.1|	59200	1965
B45V	1	7	Vietnam	Human	gi|756983151|emb|CDTO01000016.1|	50531	1065	gi|756983151|emb|CDTO01000016.1|	41890	1965
B46P	1	7	Vietnam	Human	gi|756987848|emb|CDVU01000047.1|	36514	1065	gi|756987848|emb|CDVU01000047.1|	27873	1965
B46W	1	7	Vietnam	Human	gi|756986827|emb|CDVV01000053.1|	36513	1065	gi|756986827|emb|CDVV01000053.1|	27872	1965
B48N	1	7	Vietnam	Human	gi|756990516|emb|CDTP01000051.1|	51257	1065	gi|756990516|emb|CDTP01000051.1|	58998	1965
B48Y	1	7	Vietnam	Human	gi|756985649|emb|CDTV01000002.1|	56697	1065	gi|756985649|emb|CDTV01000002.1|	64438	1965
BM178a	1	7	Vietnam	Human	gi|994326467|tpe|FIME01000006.1|	50562	1065	gi|994326467|tpe|FIME01000006.1|	41921	1965
BM190a	1	7	Vietnam	Human	gi|994046601|tpe|FIMF01000009.1|	23282	1065	gi|994046601|tpe|FIMF01000009.1|	14641	1965
BM191a	1	7	Vietnam	Human	gi|992440085|tpe|FIMH01000008.1|	23282	1065	gi|992440085|tpe|FIMH01000008.1|	14641	1965
BM197a	1	7	Vietnam	Human	gi|992446368|tpe|FIMG01000005.1|	51356	1065	gi|992446368|tpe|FIMG01000005.1|	59097	1965
BM198a	1	7	Vietnam	Human	gi|992982308|tpe|FIMI01000006.1|	122283	1065	gi|992982308|tpe|FIMI01000006.1|	130024	1965
BM203a	1	7	Vietnam	Human	gi|993269201|tpe|FIMJ01000008.1|	36543	1065	gi|993269201|tpe|FIMJ01000008.1|	27902	1965
BM209a	1	7	Vietnam	Human	gi|992489007|tpe|FIMK01000008.1|	23282	1065	gi|992489007|tpe|FIMK01000008.1|	14641	1965
BM211a	1	7	Vietnam	Human	gi|992709917|tpe|FIMM01000007.1|	51315	1065	gi|992709917|tpe|FIMM01000007.1|	59056	1965
BM213a	1	7	Vietnam	Human	gi|993085570|tpe|FIMN01000008.1|	51371	1065	gi|993085570|tpe|FIMN01000008.1|	59112	1965
BM216a	1	7	Vietnam	Human	gi|992487063|tpe|FIML01000008.1|	23282	1065	gi|992487063|tpe|FIML01000008.1|	14641	1965
BM224C	1	7	Vietnam	Human	gi|993313202|tpe|FIMO01000006.1|	36534	1065	gi|993313202|tpe|FIMO01000006.1|	27893	1965
BM228C	1	7	Vietnam	Human	gi|993007854|tpe|FIMS01000007.1|	51508	1065	gi|993007854|tpe|FIMS01000007.1|	59249	1965
BM231a	1	7	Vietnam	Human	gi|993250393|tpe|FIMQ01000008.1|	23282	1065	gi|993250393|tpe|FIMQ01000008.1|	14641	1965
BM237a	1	7	Vietnam	Human	gi|993827813|tpe|FIMU01000009.1|	23282	1065	gi|993827813|tpe|FIMU01000009.1|	14641	1965
BM241a	1	7	Vietnam	Human	gi|994138760|tpe|FIMT01000010.1|	51503	1065	gi|994138760|tpe|FIMT01000010.1|	59244	1965
BM251C	1	7	Vietnam	Human	gi|993234108|tpe|FIMR01000007.1|	23275	1065	gi|993234108|tpe|FIMR01000007.1|	14634	1965
BM253a	1	7	Vietnam	Human	gi|992903134|tpe|FIMP01000006.1|	50554	1064	gi|992903134|tpe|FIMP01000006.1|	41913	1965
BM257a	1	7	Vietnam	Human	gi|992481252|tpe|FIMV01000007.1|	23282	1065	gi|992481252|tpe|FIMV01000007.1|	14641	1965
BM264a	1	7	Vietnam	Human	gi|993293377|tpe|FIMW01000008.1|	23284	1065	gi|993293377|tpe|FIMW01000008.1|	14643	1965
BM272C	1	7	Vietnam	Human	gi|994324087|tpe|FIMY01000008.1|	51366	1065	gi|994324087|tpe|FIMY01000008.1|	59107	1965
BM278a	1	7	Vietnam	Human	gi|992721678|tpe|FIMX01000008.1|	51447	1065	gi|992721678|tpe|FIMX01000008.1|	59188	1965
BM303a	1	7	Vietnam	Human	gi|992668237|tpe|FINA01000007.1|	50557	1065	gi|992668237|tpe|FINA01000007.1|	41916	1965
BM308	1	7	Vietnam	Human	scaffold14|size57997	51456	1065	No_amplification	NA	NA
BM315C	1	7	Vietnam	Human	gi|992719539|tpe|FINB01000009.1|	51365	1065	gi|992719539|tpe|FINB01000009.1|	59106	1965
BM321C	1	7	Vietnam	Human	gi|992654355|tpe|FIMZ01000008.1|	51363	1065	gi|992654355|tpe|FIMZ01000008.1|	59104	1965
BM329B	1	7	Vietnam	Human	gi|992662338|tpe|FINC01000006.1|	122153	1065	gi|992662338|tpe|FINC01000006.1|	129894	1965
BM334B	1	7	Vietnam	Human	gi|992693959|tpe|FIND01000006.1|	51364	1065	gi|992693959|tpe|FIND01000006.1|	59105	1965
BM345B	1	7	Vietnam	Human	gi|992505202|tpe|FINE01000006.1|	68918	1065	gi|992505202|tpe|FINE01000006.1|	60277	1965
BM346B	1	7	Vietnam	Human	gi|993118106|tpe|FINF01000009.1|	23283	1065	gi|993118106|tpe|FINF01000009.1|	14642	1965
BM357B	1	7	Vietnam	Human	gi|993055781|tpe|FINH01000008.1|	23286	1065	gi|993055781|tpe|FINH01000008.1|	14641	1969
BM358a	1	7	Vietnam	Human	gi|992832998|tpe|FINI01000010.1|	51513	1065	gi|992832998|tpe|FINI01000010.1|	59254	1965
BM362a	1	7	Vietnam	Human	gi|992550958|tpe|FINJ01000008.1|	51503	1065	gi|992550958|tpe|FINJ01000008.1|	59244	1965
BM366a	1	7	Vietnam	Human	gi|994166079|tpe|FINK01000006.1|	57368	1065	gi|994166079|tpe|FINK01000006.1|	65109	1965
BM373a	1	7	Vietnam	Human	gi|992976566|tpe|FINL01000008.1|	51508	1065	gi|992976566|tpe|FINL01000008.1|	59249	1969
BM407	1	7	Vietnam	Human	FM252032.1	372146	1065	FM252032.1	363505	1965
BM411a	1	7	Vietnam	Human	gi|992730481|tpe|FINN01000009.1|	51366	1065	gi|992730481|tpe|FINN01000009.1|	59107	1965
BM418a	1	7	Vietnam	Human	gi|994305684|tpe|FINM01000004.1|	150127	1065	gi|994305684|tpe|FINM01000004.1|	157868	1965
BM424a	1	7	Vietnam	Human	gi|992765319|tpe|FINO01000009.1|	51331	1065	gi|992765319|tpe|FINO01000009.1|	59072	1965
BM436a	1	7	Vietnam	Human	gi|993253011|tpe|FINP01000008.1|	51364	1065	gi|993253011|tpe|FINP01000008.1|	59105	1965
BM441a	1	7	Vietnam	Human	gi|992993628|tpe|FINQ01000007.1|	50556	1064	gi|992993628|tpe|FINQ01000007.1|	41915	1965
BM444a	1	7	Vietnam	Human	gi|993066982|tpe|FINS01000007.1|	23777	1065	gi|993066982|tpe|FINS01000007.1|	15136	1965
BM452C	1	7	Vietnam	Human	gi|993817571|tpe|FINR01000009.1|	51365	1065	gi|993817571|tpe|FINR01000009.1|	59106	1965
BM460	1	7	Vietnam	Human	gi|994142986|tpe|FINU01000009.1|	36534	1065	gi|994142986|tpe|FINU01000009.1|	27893	1965
BM461	1	7	Vietnam	Human	gi|992890910|tpe|FINT01000009.1|	51283	1065	gi|992890910|tpe|FINT01000009.1|	59024	1965
BM465	1	7	Vietnam	Human	gi|992843160|tpe|FINV01000008.1|	51382	1065	gi|992843160|tpe|FINV01000008.1|	59123	1965
BM466	1	7	Vietnam	Human	gi|993479263|tpe|FINW01000006.1|	36530	1065	gi|993479263|tpe|FINW01000006.1|	27889	1965
BM471	1	7	Vietnam	Human	gi|992930374|tpe|FINX01000009.1|	23282	1065	gi|992930374|tpe|FINX01000009.1|	14641	1965
BM478	1	7	Vietnam	Human	gi|992789247|tpe|FINZ01000008.1|	51366	1065	gi|992789247|tpe|FINZ01000008.1|	59107	1965
C160	1	7	Netherlands	diseased pig	gi|1041797094|emb|CZEA01000033.1|	51344	1065	gi|1041797094|emb|CZEA01000033.1|	59085	1965
C187	132	7	Netherlands	diseased pig	gi|1041797699|emb|CZER01000036.1|	51344	1065	gi|1041797699|emb|CZER01000036.1|	59085	1965
C2227	1	7	China	Human	PQGM01000008.1	36505	1065	PQGM01000008.1	27864	1965
C2228	665	7	China	Human	PQGR01000008.1	36505	1065	PQGR01000008.1	27864	1965
C2229	1	7	China	Human	PQGQ01000008.1	36505	1065	PQGQ01000008.1	27864	1965
C2230	1	7	China	Human	PQGP01000009.1	36505	1065	PQGP01000009.1	27864	1965
C2231	1	7	China	Human	PQGO01000008.1	36505	1065	PQGO01000008.1	27864	1965
C2232	1	7	China	Human	PQGN01000009.1	36366	1065	PQGN01000009.1	27725	1965
CH100	1	7	China	Human	NODE_8_length_88927_cov_236.456443	51319	1065	NODE_8_length_88927_cov_236.456443	59060	1965
CH101	1	7	China	Human	NODE_7_length_88976_cov_223.649553	36545	1065	NODE_7_length_88976_cov_223.649553	27904	1965
CH102	1	7	China	Human	NODE_7_length_88976_cov_252.338138	36545	1065	NODE_7_length_88976_cov_252.338138	27904	1965
CH103	1	7	China	Human	NODE_7_length_88894_cov_266.123456	51287	1065	NODE_7_length_88894_cov_266.123456	59028	1965
CH104	7	7	China	Human	NODE_7_length_88904_cov_269.723568	51319	1065	NODE_7_length_88904_cov_269.723568	59060	1965
CH10	242	7	China	Human	NODE_7_length_88952_cov_340.587242	36521	1065	NODE_7_length_88952_cov_340.587242	27880	1965
CH11	1	7	China	Human	NODE_7_length_88927_cov_212.193378	36545	1065	NODE_7_length_88927_cov_212.193378	27904	1965
CH12	1	7	China	Human	NODE_7_length_88927_cov_237.058024	36545	1065	NODE_7_length_88927_cov_237.058024	27904	1965
CH13	1	7	China	Human	NODE_7_length_88927_cov_214.841116	51319	1065	NODE_7_length_88927_cov_214.841116	59060	1965
CH14	7	7	China	Human	NODE_7_length_88968_cov_198.279969	36521	1065	NODE_7_length_88968_cov_198.279969	27880	1965
CH15	7	7	China	Human	NODE_7_length_88903_cov_211.903820	51319	1065	NODE_7_length_88903_cov_211.903820	59060	1965
CH16	1	7	China	Human	NODE_7_length_88976_cov_217.532208	36545	1065	NODE_7_length_88976_cov_217.532208	27904	1965
CH17	1	7	China	Human	NODE_7_length_88976_cov_203.921395	36545	1065	NODE_7_length_88976_cov_203.921395	27904	1965
CH18	1	7	China	Human	NODE_7_length_88798_cov_208.854730	36545	1065	NODE_7_length_88798_cov_208.854730	27904	1965
CH19	1	7	China	Human	NODE_7_length_88976_cov_224.079201	36545	1065	NODE_7_length_88976_cov_224.079201	27904	1965
CH1	7	7	China	Human	NODE_11_length_65501_cov_307.680199	51368	1065	NODE_11_length_65501_cov_307.680199	59109	1965
CH20	1	7	China	Human	NODE_6_length_88927_cov_200.996566	36545	1065	NODE_6_length_88927_cov_200.996566	27904	1965
CH21	1	7	China	Human	NODE_7_length_88927_cov_180.245198	51319	1065	NODE_7_length_88927_cov_180.245198	59060	1965
CH22	1	7	China	Human	NODE_8_length_88931_cov_254.315119	51324	1065	NODE_8_length_88931_cov_254.315119	59065	1965
CH23	1	7	China	Human	NODE_7_length_88925_cov_243.958266	36544	1065	NODE_7_length_88925_cov_243.958266	27903	1965
CH24	1	7	China	Human	NODE_7_length_88984_cov_222.502638	36553	1065	NODE_7_length_88984_cov_222.502638	27912	1965
CH25	1	7	China	Human	NODE_7_length_87118_cov_192.604100	51368	1065	NODE_7_length_87118_cov_192.604100	59109	1965
CH26	1	7	China	Human	NODE_7_length_88976_cov_192.453345	36545	1065	NODE_7_length_88976_cov_192.453345	27904	1965
CH27	1	7	China	Human	NODE_8_length_88975_cov_184.144542	36544	1065	No_amplification	NA	NA
CH28	7	7	China	Human	NODE_7_length_88952_cov_144.895736	36521	1065	NODE_7_length_88952_cov_144.895736	27880	1965
CH29	7	7	China	Human	NODE_8_length_88953_cov_157.637690	36522	1065	NODE_8_length_88953_cov_157.637690	27881	1965
CH2	1	7	China	Human	NODE_7_length_88928_cov_363.830221	51320	1065	NODE_7_length_88928_cov_363.830221	59061	1965
CH30	7	7	China	Human	NODE_6_length_88952_cov_164.690684	36521	1065	NODE_6_length_88952_cov_164.690684	27880	1965
CH31	7	7	China	Human	NODE_8_length_88953_cov_212.457660	36522	1065	NODE_8_length_88953_cov_212.457660	27881	1965
CH32	1	7	China	Human	NODE_7_length_88927_cov_212.453651	51319	1065	NODE_7_length_88927_cov_212.453651	59060	1965
CH33	7	7	China	Human	NODE_7_length_88904_cov_196.695573	51319	1065	NODE_7_length_88904_cov_196.695573	59060	1965
CH34	1	7	China	Human	NODE_7_length_88976_cov_193.495989	36545	1065	NODE_7_length_88976_cov_193.495989	27904	1965
CH35	1	7	China	Human	NODE_7_length_88894_cov_163.188832	36544	1065	NODE_7_length_88894_cov_163.188832	27903	1965
CH36	1	7	China	Human	NODE_8_length_88976_cov_158.823224	36545	1065	NODE_8_length_88976_cov_158.823224	27904	1965
CH37	7	7	China	Human	NODE_7_length_88904_cov_184.636319	51319	1065	NODE_7_length_88904_cov_184.636319	59060	1965
CH38	242	7	China	Human	NODE_8_length_88903_cov_176.450620	51319	1065	NODE_8_length_88903_cov_176.450620	59060	1965
CH39	1	7	China	Human	NODE_7_length_88977_cov_276.696228	36545	1065	NODE_7_length_88977_cov_276.696228	27904	1965
CH3	1	7	China	Human	NODE_7_length_88896_cov_372.312090	36545	1065	NODE_7_length_88896_cov_372.312090	27904	1965
CH41	658	7	China	Human	NODE_7_length_88976_cov_213.138453	36545	1065	NODE_7_length_88976_cov_213.138453	27904	1965
CH42	1	7	China	Human	NODE_8_length_88927_cov_245.342828	51319	1065	NODE_8_length_88927_cov_245.342828	59060	1965
CH43	7	7	China	Human	NODE_8_length_88894_cov_257.445181	36544	1065	NODE_8_length_88894_cov_257.445181	27903	1965
CH44	7	7	China	Human	NODE_8_length_88953_cov_225.171634	36522	1065	NODE_8_length_88953_cov_225.171634	27881	1965
CH45	7	7	China	Human	NODE_8_length_88953_cov_198.729719	36522	1065	NODE_8_length_88953_cov_198.729719	27881	1965
CH46	1	7	China	Human	NODE_7_length_88927_cov_170.263560	51319	1065	NODE_7_length_88927_cov_170.263560	59060	1965
CH47	1	7	China	Human	NODE_7_length_88927_cov_192.071724	51319	1065	NODE_7_length_88927_cov_192.071724	59060	1965
CH48	7	7	China	Human	NODE_7_length_88903_cov_218.754026	51319	1065	NODE_7_length_88903_cov_218.754026	59060	1965
CH49	7	7	China	Human	NODE_8_length_88903_cov_206.772798	51319	1065	NODE_8_length_88903_cov_206.772798	59060	1965
CH4	7	7	China	Human	NODE_7_length_88904_cov_225.122000	36522	1065	NODE_7_length_88904_cov_225.122000	27881	1965
CH50	1	7	China	Human	NODE_7_length_88982_cov_231.012849	36551	1065	NODE_7_length_88982_cov_231.012849	27910	1965
CH51	1	7	China	Human	NODE_6_length_106967_cov_246.037945	69359	1065	NODE_6_length_106967_cov_246.037945	77100	1965
CH52	7	7	China	Human	NODE_9_length_88903_cov_214.386635	51319	1065	NODE_9_length_88903_cov_214.386635	59060	1965
CH53	1	7	China	Human	NODE_8_length_88926_cov_225.377630	51319	1065	NODE_8_length_88926_cov_225.377630	59060	1965
CH54	1	7	China	Human	NODE_7_length_88895_cov_201.554204	51287	1065	NODE_7_length_88895_cov_201.554204	59028	1965
CH55	1	7	China	Human	NODE_7_length_89236_cov_218.515880	51319	1065	NODE_7_length_89236_cov_218.515880	59060	1965
CH56	1	7	China	Human	NODE_7_length_88976_cov_234.322003	36545	1065	NODE_7_length_88976_cov_234.322003	27904	1965
CH57	7	7	China	Human	NODE_7_length_88952_cov_321.130376	36521	1065	NODE_7_length_88952_cov_321.130376	27880	1965
CH58	7	7	China	Human	NODE_9_length_88957_cov_237.935840	36526	1065	NODE_9_length_88957_cov_237.935840	27885	1965
CH59	1	7	China	Human	NODE_7_length_88976_cov_203.056923	36545	1065	NODE_7_length_88976_cov_203.056923	27904	1965
CH5	1	7	China	Human	NODE_7_length_88927_cov_188.935312	51319	1065	NODE_7_length_88927_cov_188.935312	59060	1965
CH60	7	7	China	Human	NODE_7_length_88976_cov_248.010250	36545	1065	NODE_7_length_88976_cov_248.010250	27904	1965
CH61	1	7	China	Human	NODE_7_length_88927_cov_255.297908	36545	1065	NODE_7_length_88927_cov_255.297908	27904	1965
CH62	7	7	China	Human	NODE_7_length_88976_cov_307.407404	36545	1065	NODE_7_length_88976_cov_307.407404	27904	1965
CH63	1	7	China	Human	NODE_7_length_88894_cov_269.108432	36545	1065	NODE_7_length_88894_cov_269.108432	27904	1965
CH64	1	7	China	Human	NODE_7_length_88976_cov_198.673361	36545	1065	NODE_7_length_88976_cov_198.673361	27904	1965
CH65	7	7	China	Human	NODE_7_length_88927_cov_182.954709	51319	1065	NODE_7_length_88927_cov_182.954709	59060	1965
CH66	7	7	China	Human	NODE_7_length_88904_cov_161.892245	36522	1065	NODE_7_length_88904_cov_161.892245	27881	1965
CH67	7	7	China	Human	NODE_7_length_88927_cov_285.800025	51319	1065	NODE_7_length_88927_cov_285.800025	59060	1965
CH68	7	7	China	Human	NODE_7_length_88904_cov_299.047093	51319	1065	NODE_7_length_88904_cov_299.047093	59060	1965
CH69	7	7	China	Human	NODE_8_length_88952_cov_273.608007	36521	1065	NODE_8_length_88952_cov_273.608007	27880	1965
CH6	1	7	China	Human	NODE_7_length_88976_cov_213.385058	36545	1065	NODE_7_length_88976_cov_213.385058	27904	1965
CH70	7	7	China	Human	NODE_8_length_88952_cov_282.664269	36521	1065	NODE_8_length_88952_cov_282.664269	27880	1965
CH71	242	7	China	Human	NODE_9_length_88903_cov_292.252708	51319	1065	NODE_9_length_88903_cov_292.252708	59060	1965
CH72	7	7	China	Human	NODE_8_length_88903_cov_269.507534	36521	1065	NODE_8_length_88903_cov_269.507534	27880	1965
CH73	7	7	China	Human	NODE_8_length_88903_cov_226.151314	51319	1065	NODE_8_length_88903_cov_226.151314	59060	1965
CH74	242	7	China	Human	NODE_7_length_88952_cov_289.539566	36521	1065	NODE_7_length_88952_cov_289.539566	27880	1965
CH75	7	7	China	Human	NODE_8_length_88952_cov_236.251106	36521	1065	NODE_8_length_88952_cov_236.251106	27880	1965
CH76	1	7	China	Human	NODE_7_length_88894_cov_169.802620	51287	1065	NODE_7_length_88894_cov_169.802620	59028	1965
CH77	1	7	China	Human	NODE_8_length_88981_cov_341.359878	36550	1065	NODE_8_length_88981_cov_341.359878	27909	1965
CH78	7	7	China	Human	NODE_7_length_80504_cov_364.519620	28077	1065	NODE_7_length_80504_cov_364.519620	19436	1965
CH79	7	7	China	Human	NODE_8_length_88952_cov_304.684719	36521	1065	NODE_8_length_88952_cov_304.684719	27880	1965
CH7	1	7	China	Human	NODE_7_length_88925_cov_210.495395	51318	1065	NODE_7_length_88925_cov_210.495395	59059	1965
CH80	665	7	China	Human	NODE_7_length_88973_cov_204.126283	36545	1065	NODE_7_length_88973_cov_204.126283	27904	1965
CH81	1	7	China	Human	NODE_7_length_88895_cov_290.466068	51287	1065	NODE_7_length_88895_cov_290.466068	59028	1965
CH82	1	7	China	Human	NODE_7_length_88976_cov_196.362205	36545	1065	NODE_7_length_88976_cov_196.362205	27904	1965
CH83	1	7	China	Human	NODE_8_length_88976_cov_209.487662	36545	1065	NODE_8_length_88976_cov_209.487662	27904	1965
CH84	1	7	China	Human	NODE_7_length_88927_cov_204.333450	36545	1065	NODE_7_length_88927_cov_204.333450	27904	1965
CH85	1	7	China	Human	NODE_7_length_88976_cov_202.556692	36545	1065	NODE_7_length_88976_cov_202.556692	27904	1965
CH86	1	7	China	Human	NODE_7_length_88927_cov_174.212370	51319	1065	NODE_7_length_88927_cov_174.212370	59060	1965
CH87	1	7	China	Human	NODE_7_length_88972_cov_204.430050	51364	1065	NODE_7_length_88972_cov_204.430050	59105	1965
CH88	1	7	China	Human	NODE_8_length_88976_cov_193.203511	36545	1065	NODE_8_length_88976_cov_193.203511	27904	1965
CH89	1	7	China	Human	NODE_8_length_88921_cov_199.564760	51319	1065	NODE_8_length_88921_cov_199.564760	59060	1965
CH8	1	7	China	Human	NODE_7_length_88927_cov_230.850866	36545	1065	NODE_7_length_88927_cov_230.850866	27904	1965
CH90	1	7	China	Human	NODE_8_length_88976_cov_165.546408	36545	1065	NODE_8_length_88976_cov_165.546408	27904	1965
CH91	1	7	China	Human	NODE_8_length_88927_cov_200.483991	51319	1065	NODE_8_length_88927_cov_200.483991	59060	1965
CH92	665	7	China	Human	NODE_7_length_88973_cov_164.447678	36545	1065	NODE_7_length_88973_cov_164.447678	27904	1965
CH93	1	7	China	Human	NODE_7_length_88976_cov_283.801451	36545	1065	NODE_7_length_88976_cov_283.801451	27904	1965
CH94	1	7	China	Human	NODE_7_length_88927_cov_246.132979	51319	1065	NODE_7_length_88927_cov_246.132979	59060	1965
CH95	7	7	China	Human	NODE_7_length_88904_cov_295.748826	51319	1065	NODE_7_length_88904_cov_295.748826	59060	1965
CH96	1005	7	China	Human	NODE_7_length_88976_cov_255.634104	36545	1065	NODE_7_length_88976_cov_255.634104	27904	1965
CH97	1	7	China	Human	NODE_8_length_88894_cov_292.639893	51287	1065	NODE_8_length_88894_cov_292.639893	59028	1965
CH98	1	7	China	Human	NODE_8_length_88927_cov_246.309391	51319	1065	NODE_8_length_88927_cov_246.309391	59060	1965
CH99	1	7	China	Human	NODE_8_length_88975_cov_263.439262	36545	1065	NODE_8_length_88975_cov_263.439262	27904	1965
CH9	7	7	China	Human	NODE_7_length_88904_cov_199.105818	51319	1065	NODE_7_length_88904_cov_199.105818	59060	1965
CPD10	923	2	China	diseased pig	No_amplification	NA	NA	No_amplification	NA	NA
CPD11	117	8	China	diseased pig	No_amplification	NA	NA	No_amplification	NA	NA
CPD12	1	7	China	diseased pig	NODE_7_length_88927_cov_247.755117	51319	1065	NODE_7_length_88927_cov_247.755117	59060	1965
CPD13	242	7	China	diseased pig	NODE_7_length_88952_cov_250.372973	36521	1065	NODE_7_length_88952_cov_250.372973	27880	1965
CPD14	242	7	China	diseased pig	NODE_7_length_88903_cov_221.006644	51319	1065	NODE_7_length_88903_cov_221.006644	59060	1965
CPD15	1	7	China	diseased pig	NODE_7_length_88976_cov_222.073249	36545	1065	NODE_7_length_88976_cov_222.073249	27904	1965
CPD16	7	7	China	diseased pig	NODE_14_length_55645_cov_219.871255	3263	1065	NODE_17_length_33441_cov_225.356659	3598	1965
CPD17	7	7	China	diseased pig	NODE_14_length_55645_cov_226.806622	3263	1065	NODE_17_length_33441_cov_228.786833	3598	1965
CPD18	29	8	China	diseased pig	No_amplification	NA	NA	No_amplification	NA	NA
CPD19	243	2	China	diseased pig	No_amplification	NA	NA	No_amplification	NA	NA
CPD1	29	8	China	diseased pig	No_amplification	NA	NA	No_amplification	NA	NA
CPD20	11	7	China	diseased pig	NODE_8_length_89033_cov_204.957529	51425	1065	NODE_8_length_89033_cov_204.957529	59166	1965
CPD21	942	6	China	diseased pig	No_amplification	NA	NA	No_amplification	NA	NA
CPD22	28	8	China	diseased pig	No_amplification	NA	NA	No_amplification	NA	NA
CPD23	NA	8	China	diseased pig	No_amplification	NA	NA	No_amplification	NA	NA
CPD24	117	8	China	diseased pig	No_amplification	NA	NA	No_amplification	NA	NA
CPD25	117	8	China	diseased pig	No_amplification	NA	NA	No_amplification	NA	NA
CPD26	117	8	China	diseased pig	No_amplification	NA	NA	No_amplification	NA	NA
CPD27	17	4	China	diseased pig	No_amplification	NA	NA	No_amplification	NA	NA
CPD28	7	7	China	diseased pig	NODE_7_length_88903_cov_228.646900	51319	1065	NODE_7_length_88903_cov_228.646900	59060	1965
CPD29	NA	4	China	diseased pig	No_amplification	NA	NA	No_amplification	NA	NA
CPD2	941	3	China	diseased pig	No_amplification	NA	NA	No_amplification	NA	NA
CPD30	850	4	China	diseased pig	No_amplification	NA	NA	No_amplification	NA	NA
CPD31	308	9	China	diseased pig	No_amplification	NA	NA	No_amplification	NA	NA
CPD32	943	6	China	diseased pig	No_amplification	NA	NA	No_amplification	NA	NA
CPD33	117	8	China	diseased pig	No_amplification	NA	NA	No_amplification	NA	NA
CPD34	936	6	China	diseased pig	No_amplification	NA	NA	No_amplification	NA	NA
CPD35	7	7	China	diseased pig	NODE_8_length_88903_cov_273.543434	36521	1065	NODE_8_length_88903_cov_273.543434	27880	1965
CPD36	485	3	China	diseased pig	No_amplification	NA	NA	No_amplification	NA	NA
CPD37	924	2	China	diseased pig	No_amplification	NA	NA	No_amplification	NA	NA
CPD38	29	8	China	diseased pig	No_amplification	NA	NA	No_amplification	NA	NA
CPD39	NA	4	China	diseased pig	No_amplification	NA	NA	No_amplification	NA	NA
CPD3	935	6	China	diseased pig	No_amplification	NA	NA	No_amplification	NA	NA
CPD40	7	7	China	diseased pig	NODE_7_length_88951_cov_249.293855	36521	1065	NODE_7_length_88951_cov_249.293855	27880	1965
CPD41	7	7	China	diseased pig	NODE_8_length_88903_cov_233.752618	51319	1065	NODE_8_length_88903_cov_233.752618	59060	1965
CPD4	117	8	China	diseased pig	No_amplification	NA	NA	No_amplification	NA	NA
CPD5	499	6	China	diseased pig	No_amplification	NA	NA	No_amplification	NA	NA
CPD6	27	8	China	diseased pig	No_amplification	NA	NA	No_amplification	NA	NA
CPD7	27	8	China	diseased pig	No_amplification	NA	NA	No_amplification	NA	NA
CPD8	243	2	China	diseased pig	No_amplification	NA	NA	No_amplification	NA	NA
CPD9	27	8	China	diseased pig	No_amplification	NA	NA	No_amplification	NA	NA
CS100322	7	7	China	pig	CP024050.1	369791	1065	CP024050.1	361150	1965
CTU02SS-DN025	1	7	Vietnam	pig	gi|992769421|tpe|FISF01000009.1|	36532	1065	gi|992769421|tpe|FISF01000009.1|	27891	1965
CTU02SS-DN026	1	7	Vietnam	pig	gi|992632618|tpe|FISD01000008.1|	36536	1065	gi|992632618|tpe|FISD01000008.1|	27895	1965
CU2A	1	7	Vietnam	diseased pig	gi|756983551|emb|CDTS01000025.1|	36514	1065	gi|756983551|emb|CDTS01000025.1|	27873	1965
CU2Z	1	7	Vietnam	diseased pig	gi|756983270|emb|CDTQ01000014.1|	50527	1065	gi|756983270|emb|CDTQ01000014.1|	41886	1965
CZ130302	383	5	China	pig	No_amplification	NA	NA	No_amplification	NA	NA
D12	619	2	China	diseased pig	No_amplification	NA	NA	No_amplification	NA	NA
D9	29	8	China	Pig	No_amplification	NA	NA	No_amplification	NA	NA
DN13	243	2	China	healthy pig	No_amplification	NA	NA	No_amplification	NA	NA
E00C	1	7	Vietnam	Human	gi|756986748|emb|CDWK01000010.1|	51399	1065	gi|756986748|emb|CDWK01000010.1|	59140	1965
E00F	1	7	Vietnam	Human	gi|756989553|emb|CDTT01000045.1|	36513	1065	gi|756989553|emb|CDTT01000045.1|	27872	1965
E00K	1	7	Vietnam	Human	gi|756988575|emb|CDTR01000055.1|	36514	1065	gi|756988575|emb|CDTR01000055.1|	27873	1965
E01D	1	7	Vietnam	Human	gi|756987412|emb|CDVW01000056.1|	36513	1065	gi|756987412|emb|CDVW01000056.1|	27872	1965
E01I	1	7	Vietnam	Human	gi|756982328|emb|CDTU01000052.1|	36530	1065	gi|756982328|emb|CDTU01000052.1|	27889	1965
E03B	1	7	Vietnam	Human	gi|756986767|emb|CDVX01000055.1|	36514	1065	gi|756986767|emb|CDVX01000055.1|	27873	1965
E03G	1	7	Vietnam	Human	gi|756983748|emb|CDVY01000053.1|	51257	1065	gi|756983748|emb|CDVY01000053.1|	58998	1965
E04H	1	7	Vietnam	Human	gi|756987656|emb|CDUA01000052.1|	51253	1065	gi|756987656|emb|CDUA01000052.1|	58994	1965
E04J	1	7	Vietnam	Human	gi|756989939|emb|CDTZ01000030.1|	51394	1065	gi|756989939|emb|CDTZ01000030.1|	59135	1965
E05E	1	7	Vietnam	Human	gi|756988412|emb|CDUE01000024.1|	36513	1065	gi|756988412|emb|CDUE01000024.1|	27872	1965
E08L	1	7	Vietnam	Human	gi|756984578|emb|CDWH01000014.1|	56697	1065	gi|756984578|emb|CDWH01000014.1|	64438	1965
E10N	1	7	Vietnam	Human	gi|756987753|emb|CDUD01000012.1|	56697	1065	gi|756987753|emb|CDUD01000012.1|	64438	1965
E11O	1	7	Vietnam	Human	gi|756983016|emb|CDUB01000011.1|	23254	1065	gi|756983016|emb|CDUB01000011.1|	14613	1965
E11Q	105	7	Vietnam	Human	gi|756983191|emb|CDWA01000039.1|	36514	1065	gi|756983191|emb|CDWA01000039.1|	27873	1965
E14M	1	7	Vietnam	Human	gi|756981996|emb|CDUC01000052.1|	51257	1065	gi|756981996|emb|CDUC01000052.1|	58998	1965
E17P	1	7	Vietnam	Human	gi|756988870|emb|CDWL01000055.1|	36513	1065	gi|756988870|emb|CDWL01000055.1|	27872	1965
E21R	1	7	Vietnam	Human	gi|756990800|emb|CDWM01000018.1|	23254	1065	gi|756990800|emb|CDWM01000018.1|	14613	1965
E21U	1	7	Vietnam	Human	gi|756985271|emb|CDUF01000009.1|	56697	1065	gi|756985271|emb|CDUF01000009.1|	64438	1965
E21V	1	7	Vietnam	Human	gi|756987976|emb|CDUG01000048.1|	36513	1065	gi|756987976|emb|CDUG01000048.1|	27872	1965
E23S	1	7	Vietnam	Human	gi|756988825|emb|CDUH01000040.1|	51257	1065	gi|756988825|emb|CDUH01000040.1|	58998	1965
E24T	1	7	Vietnam	Human	gi|756982172|emb|CDUK01000039.1|	51257	1065	gi|756982172|emb|CDUK01000039.1|	58998	1965
E30Y	1	7	Vietnam	Human	gi|756984596|emb|CDWB01000048.1|	36514	1065	gi|756984596|emb|CDWB01000048.1|	27873	1965
E30Z	1	7	Vietnam	Human	gi|756988272|emb|CDUI01000048.1|	51257	1065	gi|756988272|emb|CDUI01000048.1|	58998	1954
E34W	105	7	Vietnam	Human	gi|756984847|emb|CDUM01000036.1|	51257	1065	gi|756984847|emb|CDUM01000036.1|	58998	1965
E36X	1	7	Vietnam	Human	gi|756982052|emb|CDUJ01000050.1|	36514	1065	gi|756982052|emb|CDUJ01000050.1|	27873	1965
E39A	1	7	Vietnam	Human	gi|756991064|emb|CDUL01000021.1|	36341	1065	gi|756991064|emb|CDUL01000021.1|	27700	1965
E55E	1	7	Vietnam	Human	gi|756983519|emb|CDUN01000001.1|	51257	1065	gi|756983519|emb|CDUN01000001.1|	58998	1965
E56B	1	7	Vietnam	Human	gi|756985291|emb|CDUS01000051.1|	36513	1065	gi|756985291|emb|CDUS01000051.1|	27872	1965
E57C	1	7	Vietnam	Human	gi|756989852|emb|CDWC01000055.1|	51337	1065	gi|756989852|emb|CDWC01000055.1|	59078	1965
E58D	1	7	Vietnam	Human	gi|756982928|emb|CDUP01000013.1|	56695	1065	gi|756982928|emb|CDUP01000013.1|	64436	1965
E60I	1	7	Vietnam	Human	gi|756982480|emb|CDWD01000014.1|	51288	1065	gi|756982480|emb|CDWD01000014.1|	59029	1965
E62H	1	7	Vietnam	Human	gi|756986624|emb|CDUQ01000016.1|	56606	1065	gi|756986624|emb|CDUQ01000016.1|	64347	1965
E63F	1	7	Vietnam	Human	gi|756985092|emb|CDWF01000011.1|	56697	1065	gi|756985092|emb|CDWF01000011.1|	64438	1965
E66G	1	7	Vietnam	Human	gi|756990459|emb|CDWE01000053.1|	51257	1065	gi|756990459|emb|CDWE01000053.1|	58998	1965
EN003	1	7	Vietnam	Human	gi|993135033|tpe|FINY01000004.1|	151566	1065	gi|993135033|tpe|FINY01000004.1|	159307	1965
EN010	1	7	Vietnam	Human	gi|993228762|tpe|FIOA01000008.1|	51485	1065	gi|993228762|tpe|FIOA01000008.1|	59226	1965
EN0114	1	7	Vietnam	Human	gi|993287872|tpe|FIOI01000011.1|	36542	1065	gi|993287872|tpe|FIOI01000011.1|	27901	1965
EN015	1	7	Vietnam	Human	gi|993506179|tpe|FIOB01000008.1|	50557	1065	gi|993506179|tpe|FIOB01000008.1|	41916	1965
EN020	1	7	Vietnam	Human	gi|993884129|tpe|FIOH01000007.1|	50566	1065	gi|993884129|tpe|FIOH01000007.1|	41925	1965
EN023	1	7	Vietnam	Human	gi|993050452|tpe|FIOC01000007.1|	51310	1065	gi|993050452|tpe|FIOC01000007.1|	59051	1965
EN024	1	7	Vietnam	Human	gi|993120942|tpe|FIOF01000008.1|	50559	1065	gi|993120942|tpe|FIOF01000008.1|	41918	1965
EN031	1	7	Vietnam	Human	gi|992831341|tpe|FIOE01000006.1|	50559	1065	gi|992831341|tpe|FIOE01000006.1|	41918	1965
EN044	1	7	Vietnam	Human	gi|994234338|tpe|FIOG01000009.1|	51492	1065	gi|994234338|tpe|FIOG01000009.1|	59233	1965
EN050	1	7	Vietnam	Human	gi|993533163|tpe|FIOD01000007.1|	50557	1065	gi|993533163|tpe|FIOD01000007.1|	41916	1965
EN068	1	7	Vietnam	Human	gi|992751520|tpe|FIOJ01000008.1|	51363	1065	gi|992751520|tpe|FIOJ01000008.1|	59104	1965
EN124	1	7	Vietnam	Human	gi|992618810|tpe|FIOK01000007.1|	50558	1065	gi|992618810|tpe|FIOK01000007.1|	41917	1965
EN170	1	7	Vietnam	Human	gi|993174906|tpe|FIOL01000007.1|	51310	1065	gi|993174906|tpe|FIOL01000007.1|	59051	1965
EN171	1	7	Vietnam	Human	gi|992855140|tpe|FION01000010.1|	23282	1065	gi|992855140|tpe|FION01000010.1|	14641	1965
EN177	1	7	Vietnam	Human	gi|993398538|tpe|FIOO01000007.1|	51363	1065	gi|993398538|tpe|FIOO01000007.1|	59104	1965
EN191	105	7	Vietnam	Human	gi|992699794|tpe|FIOM01000009.1|	36539	1065	gi|992699794|tpe|FIOM01000009.1|	27898	1965
EN251	1	7	Vietnam	Human	gi|994458831|tpe|FIOP01000005.1|	69624	1065	gi|994458831|tpe|FIOP01000005.1|	60983	1965
EN253	1	7	Vietnam	Human	gi|994011276|tpe|FIOR01000008.1|	51365	1065	gi|994011276|tpe|FIOR01000008.1|	59106	1965
EN264	1	7	Vietnam	Human	gi|992905156|tpe|FIOQ01000007.1|	50557	1065	gi|992905156|tpe|FIOQ01000007.1|	41916	1965
EN271	1	7	Vietnam	Human	gi|992939092|tpe|FIOS01000006.1|	50550	1065	gi|992939092|tpe|FIOS01000006.1|	41909	1965
EN281	1	7	Vietnam	Human	gi|993401288|tpe|FIOU01000007.1|	51366	1065	gi|993401288|tpe|FIOU01000007.1|	59107	1965
EN314	105	7	Vietnam	Human	gi|993077691|tpe|FIOV01000009.1|	51315	1065	gi|993077691|tpe|FIOV01000009.1|	59056	1965
EN326	1	7	Vietnam	Human	gi|992676051|tpe|FIOX01000008.1|	51366	1065	gi|992676051|tpe|FIOX01000008.1|	59107	1965
EN330	1	7	Vietnam	Human	gi|992739501|tpe|FIOT01000009.1|	51365	1065	gi|992739501|tpe|FIOT01000009.1|	59106	1965
EN370	1	7	Vietnam	Human	gi|993627852|tpe|FIOW01000009.1|	51369	1065	gi|993627852|tpe|FIOW01000009.1|	59110	1954
EN399	1	7	Vietnam	Human	gi|994481521|tpe|FIOY01000011.1|	51355	1065	gi|994481521|tpe|FIOY01000011.1|	59096	1965
EN506	1	7	Vietnam	Human	gi|993115687|tpe|FIPA01000007.1|	51365	1065	gi|993115687|tpe|FIPA01000007.1|	59106	1965
EN507	1	7	Vietnam	Human	gi|993757910|tpe|FIOZ01000007.1|	50565	1065	gi|993757910|tpe|FIOZ01000007.1|	41924	1965
EN508	1	7	Vietnam	Human	gi|992649589|tpe|FIPB01000001.1|	347516	1065	gi|992649589|tpe|FIPB01000001.1|	338875	1965
EN515	1	7	Vietnam	Human	gi|992821310|tpe|FIPC01000008.1|	51364	1065	gi|992821310|tpe|FIPC01000008.1|	59105	1965
EN633	1	7	Vietnam	Human	gi|992744711|tpe|FIPD01000001.1|	347509	1065	gi|992744711|tpe|FIPD01000001.1|	338868	1965
EN636	1	7	Vietnam	Human	gi|994292760|tpe|FIPE01000008.1|	51364	1065	gi|994292760|tpe|FIPE01000008.1|	59105	1965
EN652	1	7	Vietnam	Human	gi|992670207|tpe|FIPF01000006.1|	50552	1065	gi|992670207|tpe|FIPF01000006.1|	41911	1965
EN660	1	7	Vietnam	Human	gi|992809354|tpe|FIPG01000008.1|	51314	1065	gi|992809354|tpe|FIPG01000008.1|	59055	1965
F14M	1	7	Vietnam	Healthy Pig	gi|756990395|emb|CDUR01000043.1|	36514	1065	gi|756990395|emb|CDUR01000043.1|	27873	1965
F17K	1	7	Vietnam	Healthy Pig	gi|756990323|emb|CDUT01000056.1|	51257	1065	gi|756990323|emb|CDUT01000056.1|	58998	1965
F19J	1	7	Vietnam	Healthy Pig	gi|756982214|emb|CDUU01000055.1|	36513	1065	gi|756982214|emb|CDUU01000055.1|	27872	1965
F1L	1	7	Vietnam	Healthy Pig	gi|756987035|emb|CDWP01000037.1|	36526	1065	gi|756987035|emb|CDWP01000037.1|	27885	1965
F1N	1	7	Vietnam	Healthy Pig	gi|756988507|emb|CDUV01000011.1|	51394	1065	gi|756988507|emb|CDUV01000011.1|	59135	1965
F20Q	1	7	Vietnam	Healthy Pig	gi|756991355|emb|CDUW01000007.1|	23254	1065	gi|756991355|emb|CDUW01000007.1|	14613	1965
F21O	1	7	Vietnam	Healthy Pig	gi|756990745|emb|CDWN01000007.1|	23254	1065	gi|756990745|emb|CDWN01000007.1|	14613	1965
F25R	1	7	Vietnam	Healthy Pig	gi|756986311|emb|CDWO01000017.1|	23254	1065	gi|756986311|emb|CDWO01000017.1|	14613	1965
F2P	1	7	Vietnam	Healthy Pig	gi|756988215|emb|CDUZ01000049.1|	51257	1065	gi|756988215|emb|CDUZ01000049.1|	58998	1965
F2S	1	7	Vietnam	Healthy Pig	gi|756989364|emb|CDWU01000056.1|	51258	1065	gi|756989364|emb|CDWU01000056.1|	58999	1965
F36U	1	7	Vietnam	Healthy Pig	gi|756988327|emb|CDUY01000050.1|	51257	1065	gi|756988327|emb|CDUY01000050.1|	58998	1965
F38T	1	7	Vietnam	Pig	gi|756988802|emb|CDVA01000007.1|	51257	1065	gi|756988802|emb|CDVA01000007.1|	58998	1965
F41Z	1	7	Vietnam	Healthy Pig	gi|756982752|emb|CDUX01000022.1|	51459	1065	gi|756982752|emb|CDUX01000022.1|	59200	1965
F43B	1	7	Vietnam	Healthy Pig	gi|756990314|emb|CDVE01000004.1|	23246	1065	gi|756990314|emb|CDVE01000004.1|	14605	1965
F45W	1	7	Vietnam	Healthy Pig	gi|756983444|emb|CDVD01000007.1|	51459	1065	gi|756983444|emb|CDVD01000007.1|	59200	1965
F48A	1	7	Vietnam	Healthy Pig	gi|756982802|emb|CDVC01000030.1|	36513	1065	gi|756982802|emb|CDVC01000030.1|	27872	1965
F48Y	1	7	Vietnam	Healthy Pig	gi|756984467|emb|CDWT01000007.1|	23252	1065	gi|756984467|emb|CDWT01000007.1|	14611	1965
F49X	1	7	Vietnam	Healthy Pig	gi|756982653|emb|CDVG01000012.1|	23254	1065	gi|756982653|emb|CDVG01000012.1|	14613	1965
F4V	1	7	Vietnam	Healthy Pig	gi|756989184|emb|CDWQ01000059.1|	51257	1065	gi|756989184|emb|CDWQ01000059.1|	58998	1965
F50I	1	7	Vietnam	Healthy Pig	gi|756984688|emb|CDWR01000019.1|	51457	1065	gi|756984688|emb|CDWR01000019.1|	59198	1965
F51C	1	7	Vietnam	Healthy Pig	gi|756985566|emb|CDVI01000026.1|	51257	1065	gi|756985566|emb|CDVI01000026.1|	58998	1965
F53J	1	7	Vietnam	Healthy Pig	gi|756989663|emb|CDWV01000006.1|	51459	1065	gi|756989663|emb|CDWV01000006.1|	59200	1965
F55H	1	7	Vietnam	Healthy Pig	gi|756984402|emb|CDVH01000009.1|	23253	1065	gi|756984402|emb|CDVH01000009.1|	14612	1965
F57E	1	7	Vietnam	Healthy Pig	gi|756985152|emb|CDWS01000017.1|	51467	1065	gi|756985152|emb|CDWS01000017.1|	59208	1965
F57G	1	7	Vietnam	Healthy Pig	gi|756984746|emb|CDWW01000022.1|	23253	1065	gi|756984746|emb|CDWW01000022.1|	14612	1965
F5D	1	7	Vietnam	Healthy Pig	gi|756986934|emb|CDVJ01000011.1|	23253	1065	gi|756986934|emb|CDVJ01000011.1|	14612	1965
F5F	1	7	Vietnam	Healthy Pig	gi|756989445|emb|CDWY01000038.1|	51459	1065	gi|756989445|emb|CDWY01000038.1|	59200	1965
F5K	1	7	Vietnam	Healthy Pig	gi|756987295|emb|CDVL01000017.1|	56697	1064	gi|756987295|emb|CDVL01000017.1|	64437	1965
F7L	1	7	Vietnam	Healthy Pig	gi|756983916|emb|CDVK01000056.1|	51257	1065	gi|756983916|emb|CDVK01000056.1|	58998	1965
F7M	1	7	Vietnam	Healthy Pig	gi|756986095|emb|CDVM01000052.1|	36513	1064	gi|756986095|emb|CDVM01000052.1|	27872	1965
F7N	1	7	Vietnam	Healthy Pig	gi|756985395|emb|CDWZ01000007.1|	56686	1065	gi|756985395|emb|CDWZ01000007.1|	64427	1965
F9O	1	7	Vietnam	Healthy Pig	gi|756988190|emb|CDWX01000017.1|	51459	1065	gi|756988190|emb|CDWX01000017.1|	59200	1965
FX109	1	7	Vietnam	Pig	gi|992622756|tpe|FISP01000008.1|	36563	1065	gi|992622756|tpe|FISP01000008.1|	27922	1965
FX147_3	1	7	Vietnam	pig	gi|994357617|tpe|FIST01000007.1|	50556	1065	gi|994357617|tpe|FIST01000007.1|	41915	1965
FX14	1	7	Vietnam	pig	gi|993166924|tpe|FISI01000007.1|	51365	1065	gi|993166924|tpe|FISI01000007.1|	59106	1965
FX184_2	1	7	Vietnam	pig	gi|994345300|tpe|FISU01000007.1|	50552	1065	gi|994345300|tpe|FISU01000007.1|	41911	1965
FX18	1	7	Vietnam	pig	gi|993045285|tpe|FISG01000003.1|	51454	1065	gi|993045285|tpe|FISG01000003.1|	59195	1965
FX211	1	7	Vietnam	pig	gi|994238379|tpe|FISV01000009.1|	23775	1065	gi|994238379|tpe|FISV01000009.1|	15134	1965
FX22	1	7	Vietnam	pig	gi|993546325|tpe|FISH01000006.1|	50562	1065	gi|993546325|tpe|FISH01000006.1|	41921	1965
FX230	1	7	Vietnam	pig	gi|994912891|tpe|FISW01000006.1|	142368	1065	gi|994912891|tpe|FISW01000006.1|	150109	1965
FX275	1	7	Vietnam	pig	gi|993527496|tpe|FISX01000015.1|	23282	1065	gi|993527496|tpe|FISX01000015.1|	14641	1965
FX28_2	1	7	Vietnam	pig	gi|993936251|tpe|FISJ01000008.1|	36542	1065	gi|993936251|tpe|FISJ01000008.1|	27901	1965
FX328_4	1	7	Vietnam	pig	gi|993834238|tpe|FISY01000008.1|	51311	1065	gi|993834238|tpe|FISY01000008.1|	59052	1965
FX336_2	1	7	Vietnam	pig	gi|993522602|tpe|FISZ01000006.1|	50557	1065	gi|993522602|tpe|FISZ01000006.1|	41916	1965
FX40_1	1	7	Vietnam	pig	gi|994048737|tpe|FISK01000009.1|	51366	1065	gi|994048737|tpe|FISK01000009.1|	59107	1965
FX415_6	1	7	Vietnam	pig	gi|992658093|tpe|FITB01000009.1|	23282	1065	gi|992658093|tpe|FITB01000009.1|	14641	1965
FX419	1	7	Vietnam	pig	gi|992556820|tpe|FITA01000009.1|	23280	1065	gi|992556820|tpe|FITA01000009.1|	14639	1965
FX428_1	1	7	Vietnam	pig	gi|992787387|tpe|FITC01000008.1|	51502	1065	gi|992787387|tpe|FITC01000008.1|	59243	1965
FX431	1	7	Vietnam	pig	gi|992576801|tpe|FITD01000007.1|	23387	1065	gi|992576801|tpe|FITD01000007.1|	14746	1965
FX478	1	7	Vietnam	pig	gi|992642583|tpe|FITE01000008.1|	51365	1065	gi|992642583|tpe|FITE01000008.1|	59106	1965
FX483_3	1	7	Vietnam	pig	gi|994537185|tpe|FITF01000014.1|	31117	1065	gi|994537185|tpe|FITF01000014.1|	38858	1965
FX501	1	7	Vietnam	pig	gi|993145423|tpe|FITG01000006.1|	50556	1065	gi|993145423|tpe|FITG01000006.1|	41915	1965
FX50_2	1	7	Vietnam	pig	gi|992851018|tpe|FISL01000009.1|	23782	1065	gi|992851018|tpe|FISL01000009.1|	15141	1965
FX507_1	1	7	Vietnam	pig	gi|992827110|tpe|FITH01000009.1|	51486	1065	gi|992827110|tpe|FITH01000009.1|	59227	1965
FX51_2	1	7	Vietnam	pig	gi|993909085|tpe|FISQ01000008.1|	51503	1065	gi|993909085|tpe|FISQ01000008.1|	59244	1965
FX527_2	1	7	Vietnam	pig	gi|992785374|tpe|FITI01000008.1|	51503	1065	gi|992785374|tpe|FITI01000008.1|	59244	1965
FX535_2	1	7	Vietnam	pig	gi|993027587|tpe|FITK01000008.1|	23282	1065	gi|993027587|tpe|FITK01000008.1|	14641	1965
FX540_1	1	7	Vietnam	pig	gi|993058371|tpe|FITL01000010.1|	51503	1065	gi|993058371|tpe|FITL01000010.1|	59244	1965
FX543_1	1	7	Vietnam	pig	gi|993875724|tpe|FITJ01000010.1|	51502	1065	gi|993875724|tpe|FITJ01000010.1|	59243	1965
FX59_4	1	7	Vietnam	pig	gi|993090996|tpe|FISM01000006.1|	51373	1064	gi|993090996|tpe|FISM01000006.1|	59113	1965
FX73_1	1	7	Vietnam	pig	gi|992996456|tpe|FISS01000008.1|	36561	1065	gi|992996456|tpe|FISS01000008.1|	27920	1965
FX74	1	7	Vietnam	pig	gi|992747366|tpe|FISR01000007.1|	50556	1064	gi|992747366|tpe|FISR01000007.1|	41915	1965
FX77_1	1	7	Vietnam	pig	gi|992865105|tpe|FISO01000008.1|	51365	1065	gi|992865105|tpe|FISO01000008.1|	59106	1965
FX90_2	1	7	Vietnam	pig	gi|993185564|tpe|FISN01000008.1|	23284	1065	gi|993185564|tpe|FISN01000008.1|	14643	1965
GD-0001	20	4	Netherlands	diseased pig	No_amplification	NA	NA	No_amplification	NA	NA
GD-0002	16	4	Netherlands	diseased pig	No_amplification	NA	NA	No_amplification	NA	NA
GD-0004	16	4	Netherlands	diseased pig	No_amplification	NA	NA	No_amplification	NA	NA
GD-0006	16	4	Netherlands	diseased pig	No_amplification	NA	NA	No_amplification	NA	NA
GD-0007	16	4	Netherlands	diseased pig	No_amplification	NA	NA	No_amplification	NA	NA
GD-0008	28	8	Netherlands	diseased pig	No_amplification	NA	NA	No_amplification	NA	NA
GD-0010	1	7	Netherlands	diseased pig	gi|1041797244|emb|CZFB01000027.1|	51344	1065	gi|1041797244|emb|CZFB01000027.1|	59085	1965
GD-0012	16	4	Netherlands	diseased pig	No_amplification	NA	NA	No_amplification	NA	NA
GD-0013	1	7	Netherlands	diseased pig	gi|1041797278|emb|CZFA01000029.1|	51344	1065	gi|1041797278|emb|CZFA01000029.1|	59085	1965
GD-0015	183	2	Netherlands	diseased pig	No_amplification	NA	NA	No_amplification	NA	NA
GD-0018	16	4	Netherlands	diseased pig	No_amplification	NA	NA	No_amplification	NA	NA
GD-0021	16	4	Netherlands	diseased pig	No_amplification	NA	NA	No_amplification	NA	NA
GD-0023	1	7	Netherlands	diseased pig	gi|1041794657|emb|CZFH01000030.1|	51479	1065	gi|1041794657|emb|CZFH01000030.1|	59220	1965
GD-0025	1	7	Netherlands	diseased pig	gi|1041797478|emb|CZFG01000031.1|	51344	1065	gi|1041797478|emb|CZFG01000031.1|	59085	1965
GD-0027	218	2	Netherlands	diseased pig	No_amplification	NA	NA	No_amplification	NA	NA
GD-0028	16	4	Netherlands	diseased pig	No_amplification	NA	NA	No_amplification	NA	NA
GD-0031	29	8	Netherlands	diseased pig	No_amplification	NA	NA	No_amplification	NA	NA
GD-0032	13	2	Netherlands	diseased pig	No_amplification	NA	NA	No_amplification	NA	NA
GD-0034	16	4	Netherlands	diseased pig	No_amplification	NA	NA	No_amplification	NA	NA
GD-0036	1	7	Netherlands	diseased pig	gi|1041797628|emb|CZFL01000028.1|	51344	1065	gi|1041797628|emb|CZFL01000028.1|	59085	1965
GD-0049	1	7	Netherlands	diseased pig	gi|1041795674|emb|CZFO01000031.1|	51344	1065	gi|1041795674|emb|CZFO01000031.1|	59085	1965
GD-0050	15	9	Netherlands	diseased pig	No_amplification	NA	NA	No_amplification	NA	NA
GD-0051	136	4	Netherlands	diseased pig	No_amplification	NA	NA	No_amplification	NA	NA
GD-0052	16	4	Netherlands	diseased pig	No_amplification	NA	NA	No_amplification	NA	NA
GD-0053	13	2	Netherlands	diseased pig	No_amplification	NA	NA	No_amplification	NA	NA
GD-0054	16	4	Netherlands	diseased pig	No_amplification	NA	NA	No_amplification	NA	NA
GD-0057	17	4	Netherlands	diseased pig	No_amplification	NA	NA	No_amplification	NA	NA
GD-0061	854	8	Netherlands	diseased pig	No_amplification	NA	NA	No_amplification	NA	NA
GD-0063	15	9	Netherlands	diseased pig	No_amplification	NA	NA	No_amplification	NA	NA
GD-0065	1	7	Netherlands	diseased pig	gi|1041797436|emb|CZFU01000035.1|	51344	1065	gi|1041797436|emb|CZFU01000035.1|	59085	1965
GD-0067	29	8	Netherlands	diseased pig	No_amplification	NA	NA	No_amplification	NA	NA
GD-0070	29	8	Netherlands	diseased pig	No_amplification	NA	NA	No_amplification	NA	NA
GD-0072	155	4	Netherlands	diseased pig	No_amplification	NA	NA	No_amplification	NA	NA
GD-0073	17	4	Netherlands	diseased pig	No_amplification	NA	NA	No_amplification	NA	NA
GD-0076	16	4	Netherlands	diseased pig	No_amplification	NA	NA	No_amplification	NA	NA
GD-0077	1	7	Netherlands	diseased pig	gi|1041796876|emb|CZGA01000029.1|	51344	1065	gi|1041796876|emb|CZGA01000029.1|	59085	1965
GD-0079	151	4	Netherlands	diseased pig	No_amplification	NA	NA	No_amplification	NA	NA
GD-0080	136	4	Netherlands	diseased pig	No_amplification	NA	NA	No_amplification	NA	NA
GD-0081	16	4	Netherlands	diseased pig	No_amplification	NA	NA	No_amplification	NA	NA
GD-0085	16	4	Netherlands	diseased pig	No_amplification	NA	NA	No_amplification	NA	NA
GD-0087	136	4	Netherlands	diseased pig	No_amplification	NA	NA	No_amplification	NA	NA
GD-0088	16	4	Netherlands	diseased pig	No_amplification	NA	NA	No_amplification	NA	NA
GD-0090	1	7	Netherlands	diseased pig	gi|1041797865|emb|CZGM01000028.1|	51344	1065	gi|1041797865|emb|CZGM01000028.1|	59085	1965
GD-0094	29	8	Netherlands	diseased pig	No_amplification	NA	NA	No_amplification	NA	NA
GD-0096	20	4	Netherlands	diseased pig	No_amplification	NA	NA	No_amplification	NA	NA
GD-0098	17	4	Netherlands	diseased pig	No_amplification	NA	NA	No_amplification	NA	NA
GD-0100	16	4	Netherlands	diseased pig	No_amplification	NA	NA	No_amplification	NA	NA
GD-0101	1	7	Netherlands	diseased pig	gi|1041797173|emb|CZGI01000026.1|	51344	1065	gi|1041797173|emb|CZGI01000026.1|	59085	1965
GD-0105	184	3	Netherlands	diseased pig	No_amplification	NA	NA	No_amplification	NA	NA
GD-0106	16	4	Netherlands	diseased pig	No_amplification	NA	NA	No_amplification	NA	NA
GD-0107	1	7	Netherlands	diseased pig	gi|1041796761|emb|CZGU01000029.1|	51344	1065	gi|1041796761|emb|CZGU01000029.1|	59085	1965
GD-0108	149	2	Netherlands	diseased pig	No_amplification	NA	NA	No_amplification	NA	NA
GD-0111	136	4	Netherlands	diseased pig	No_amplification	NA	NA	No_amplification	NA	NA
GD-0112	198	4	Netherlands	diseased pig	No_amplification	NA	NA	No_amplification	NA	NA
GD-0113	1	7	Netherlands	diseased pig	gi|1041798079|emb|CZGX01000038.1|	51344	1065	gi|1041798079|emb|CZGX01000038.1|	59085	1965
GD-0114	1	7	Netherlands	diseased pig	gi|1041794431|emb|CZGZ01000035.1|	51344	1065	gi|1041794431|emb|CZGZ01000035.1|	59085	1965
GD-0117	16	4	Netherlands	diseased pig	No_amplification	NA	NA	No_amplification	NA	NA
GD-0119	20	4	Netherlands	diseased pig	No_amplification	NA	NA	No_amplification	NA	NA
GD-0120	153	4	Netherlands	diseased pig	No_amplification	NA	NA	No_amplification	NA	NA
GZ0565	243	2	China	diseased pig	No_amplification	NA	NA	No_amplification	NA	NA
GZ1	1	7	China	Human	CP000837.1	369939	1065	CP000837.1	361298	1965
HA0609	28	8	China	pig	No_amplification	NA	NA	No_amplification	NA	NA
HN136	264	5	China	pig	No_amplification	NA	NA	No_amplification	NA	NA
ISU1606	1	7	USA	diseased pig	gi|928099117|gb|LDOM01000029.1|	31163	1065	gi|928099117|gb|LDOM01000029.1|	38904	1965
ISU2414	NA	8	USA	diseased pig	No_amplification	NA	NA	No_amplification	NA	NA
ISU2514	25	8	USA	diseased pig	No_amplification	NA	NA	No_amplification	NA	NA
ISU2614	28	8	USA	diseased pig	No_amplification	NA	NA	No_amplification	NA	NA
ISU2660	787	8	USA	diseased pig	No_amplification	NA	NA	No_amplification	NA	NA
ISU2714	1	7	USA	diseased pig	gi|928096964|gb|LDOJ01000017.1|	6682	1065	gi|928096964|gb|LDOJ01000017.1|	14423	1965
ISU2812	76	3	USA	diseased pig	No_amplification	NA	NA	No_amplification	NA	NA
ISU2912	NA	5	USA	diseased pig	No_amplification	NA	NA	No_amplification	NA	NA
JS14	7	7	China	diseased pig	CP002465.1	369980	1065	CP002465.1	361339	1965
LL-P	873	7	United Kingdom	diseased pig	gi|757425882|emb|CECT01000019.1|	56592	1065	gi|757425882|emb|CECT01000019.1|	64333	1965
LL-Q	1	7	United Kingdom	diseased pig	gi|757425482|emb|CECP01000026.1|	36336	1065	gi|757425482|emb|CECP01000026.1|	27695	1965
LL-R	1	7	United Kingdom	diseased pig	gi|757425515|emb|CECQ01000059.1|	36508	1065	gi|757425515|emb|CECQ01000059.1|	27867	1965
LL-S	27	8	United Kingdom	diseased pig	No_amplification	NA	NA	No_amplification	NA	NA
LL-T	855	9	United Kingdom	diseased pig	No_amplification	NA	NA	No_amplification	NA	NA
LL-U	856	8	United Kingdom	diseased pig	No_amplification	NA	NA	No_amplification	NA	NA
LL-W	29	8	United Kingdom	diseased pig	No_amplification	NA	NA	No_amplification	NA	NA
LL-X	29	8	United Kingdom	diseased pig	No_amplification	NA	NA	No_amplification	NA	NA
LL-Y	1	7	United Kingdom	diseased pig	gi|757426391|emb|CECX01000069.1|	36512	1065	gi|757426391|emb|CECX01000069.1|	27871	1965
LL-Z	1	7	United Kingdom	diseased pig	gi|757426820|emb|CEDA01000029.1|	51253	1065	gi|757426820|emb|CEDA01000029.1|	58994	1965
LOLA-SS001	873	7	United Kingdom	pig	gi|992611070|tpe|FIFB01000006.1|	36428	1065	gi|992611070|tpe|FIFB01000006.1|	27787	1965
LOLA-SS002	1	7	United Kingdom	pig	gi|992499069|tpe|FIFC01000008.1|	36428	1065	gi|992499069|tpe|FIFC01000008.1|	27787	1965
LOLA-SS003	1	7	United Kingdom	pig	gi|992919267|tpe|FIFD01000008.1|	36429	1065	gi|992919267|tpe|FIFD01000008.1|	27788	1965
LOLA-SS004	27	8	United Kingdom	pig	No_amplification	NA	NA	No_amplification	NA	NA
LOLA-SS005	855	9	United Kingdom	pig	No_amplification	NA	NA	No_amplification	NA	NA
LOLA-SS006	856	8	United Kingdom	pig	No_amplification	NA	NA	No_amplification	NA	NA
LOLA-SS008	29	8	United Kingdom	pig	No_amplification	NA	NA	No_amplification	NA	NA
LOLA-SS009	29	8	United Kingdom	pig	No_amplification	NA	NA	No_amplification	NA	NA
LOLA-SS010	1	7	United Kingdom	pig	gi|993033170|tpe|FIFI01000008.1|	51261	1065	gi|993033170|tpe|FIFI01000008.1|	59002	1965
LOLA-SS011	1	7	United Kingdom	pig	gi|992778126|tpe|FIFK01000002.1|	275600	1065	gi|992778126|tpe|FIFK01000002.1|	266959	1965
LS0A	947	6	United Kingdom	Healthy Pig	No_amplification	NA	NA	No_amplification	NA	NA
LS0B	874	2	United Kingdom	Pig	No_amplification	NA	NA	No_amplification	NA	NA
LS0C	857	2	United Kingdom	Pig	No_amplification	NA	NA	No_amplification	NA	NA
LS0E	858	2	United Kingdom	Healthy Pig	No_amplification	NA	NA	No_amplification	NA	NA
LS0I	948	2	United Kingdom	Healthy Pig	No_amplification	NA	NA	No_amplification	NA	NA
LS0L	859	2	United Kingdom	Healthy Pig	No_amplification	NA	NA	No_amplification	NA	NA
LS0M	23	9	United Kingdom	Healthy Pig	No_amplification	NA	NA	No_amplification	NA	NA
LS0P	NA	9	United Kingdom	Healthy Pig	No_amplification	NA	NA	No_amplification	NA	NA
LS0T	873	7	United Kingdom	Pig	gi|757427758|emb|CEDI01000037.1|	56831	1065	gi|757427758|emb|CEDI01000037.1|	64572	1965
LS0X	860	2	United Kingdom	Healthy Pig	No_amplification	NA	NA	No_amplification	NA	NA
LS1B	875	2	United Kingdom	Healthy Pig	No_amplification	NA	NA	No_amplification	NA	NA
LS1C	876	2	United Kingdom	Healthy Pig	No_amplification	NA	NA	No_amplification	NA	NA
LS1F	28	8	United Kingdom	Healthy Pig	No_amplification	NA	NA	No_amplification	NA	NA
LS1J	792	5	United Kingdom	Healthy Pig	No_amplification	NA	NA	No_amplification	NA	NA
LS1M	949	2	United Kingdom	Healthy Pig	No_amplification	NA	NA	No_amplification	NA	NA
LS1N	1	7	United Kingdom	Pig	gi|757428014|emb|CEDL01000034.1|	51351	1065	gi|757428014|emb|CEDL01000034.1|	59092	1965
LS1Q	28	8	United Kingdom	Healthy Pig	No_amplification	NA	NA	No_amplification	NA	NA
LS1U	1	7	United Kingdom	Pig	gi|757427942|emb|CEDK01000021.1|	29734	1065	gi|757427942|emb|CEDK01000021.1|	21093	1965
LS1Y	950	2	United Kingdom	Healthy Pig	No_amplification	NA	NA	No_amplification	NA	NA
LS2C	877	2	United Kingdom	Healthy Pig	No_amplification	NA	NA	No_amplification	NA	NA
LS2D	861	2	United Kingdom	diseased pig	No_amplification	NA	NA	No_amplification	NA	NA
LS2G	1	7	United Kingdom	Healthy Pig	gi|757428563|emb|CEDQ01000015.1|	42478	1065	gi|757428563|emb|CEDQ01000015.1|	50219	1965
LS2K	878	2	United Kingdom	Healthy Pig	No_amplification	NA	NA	No_amplification	NA	NA
LS2N	46	2	United Kingdom	Healthy Pig	No_amplification	NA	NA	No_amplification	NA	NA
LS2O	1	7	United Kingdom	Pig	gi|757429521|emb|CEDX01000045.1|	51347	1065	gi|757429521|emb|CEDX01000045.1|	59088	1965
LS2R	28	8	United Kingdom	Healthy Pig	No_amplification	NA	NA	No_amplification	NA	NA
LS2V	900	5	United Kingdom	Pig	No_amplification	NA	NA	No_amplification	NA	NA
LS2Z	894	5	United Kingdom	Healthy Pig	No_amplification	NA	NA	No_amplification	NA	NA
LS3A	895	2	United Kingdom	Pig	No_amplification	NA	NA	No_amplification	NA	NA
LS3D	29	8	United Kingdom	Healthy Pig	No_amplification	NA	NA	No_amplification	NA	NA
LS3E	879	2	United Kingdom	diseased pig	No_amplification	NA	NA	No_amplification	NA	NA
LS3H	1	7	United Kingdom	Healthy Pig	gi|757430174|emb|CEEB01000027.1|	51274	1065	gi|757430174|emb|CEEB01000027.1|	59015	1965
LS3P	880	5	United Kingdom	Healthy Pig	No_amplification	NA	NA	No_amplification	NA	NA
LS3S	94	3	United Kingdom	Pig	No_amplification	NA	NA	No_amplification	NA	NA
LS3W	792	5	United Kingdom	Healthy Pig	No_amplification	NA	NA	No_amplification	NA	NA
LS4B	87	9	United Kingdom	Healthy Pig	No_amplification	NA	NA	No_amplification	NA	NA
LS4E	29	8	United Kingdom	Healthy Pig	No_amplification	NA	NA	No_amplification	NA	NA
LS4F	1	7	United Kingdom	diseased pig	gi|757476550|emb|CEFH01000024.1|	51253	1065	gi|757476550|emb|CEFH01000024.1|	58994	1965
LS4I	881	5	United Kingdom	Healthy Pig	No_amplification	NA	NA	No_amplification	NA	NA
LS4M	882	6	United Kingdom	Healthy Pig	No_amplification	NA	NA	No_amplification	NA	NA
LS4P	862	9	United Kingdom	Healthy Pig	No_amplification	NA	NA	No_amplification	NA	NA
LS4Q	28	8	United Kingdom	Pig	No_amplification	NA	NA	No_amplification	NA	NA
LS4T	94	3	United Kingdom	Pig	No_amplification	NA	NA	No_amplification	NA	NA
LS4X	901	5	United Kingdom	Healthy Pig	No_amplification	NA	NA	No_amplification	NA	NA
LS5C	873	7	United Kingdom	Pig	gi|757471304|emb|CEEY01000037.1|	69160	1065	gi|757471304|emb|CEEY01000037.1|	76901	1965
LS5F	29	8	United Kingdom	Healthy Pig	No_amplification	NA	NA	No_amplification	NA	NA
LS5J	902	2	United Kingdom	Healthy Pig	No_amplification	NA	NA	No_amplification	NA	NA
LS5Q	905	2	United Kingdom	Healthy Pig	No_amplification	NA	NA	No_amplification	NA	NA
LS5R	28	8	United Kingdom	Healthy Pig	No_amplification	NA	NA	No_amplification	NA	NA
LS5U	883	6	United Kingdom	Healthy Pig	No_amplification	NA	NA	No_amplification	NA	NA
LS5Y	863	6	United Kingdom	Healthy Pig	No_amplification	NA	NA	No_amplification	NA	NA
LS6D	896	5	United Kingdom	Pig	No_amplification	NA	NA	No_amplification	NA	NA
LS6G	28	8	United Kingdom	Healthy Pig	No_amplification	NA	NA	No_amplification	NA	NA
LS6K	903	2	United Kingdom	Pig	No_amplification	NA	NA	No_amplification	NA	NA
LS6R	905	2	United Kingdom	Healthy Pig	No_amplification	NA	NA	No_amplification	NA	NA
LS6S	NA	8	United Kingdom	Pig	No_amplification	NA	NA	No_amplification	NA	NA
LS6V	87	9	United Kingdom	Healthy Pig	No_amplification	NA	NA	No_amplification	NA	NA
LS6Z	29	8	United Kingdom	Pig	No_amplification	NA	NA	No_amplification	NA	NA
LS7A	884	2	United Kingdom	Healthy Pig	No_amplification	NA	NA	No_amplification	NA	NA
LS7E	885	2	United Kingdom	Healthy Pig	No_amplification	NA	NA	No_amplification	NA	NA
LS7H	28	8	United Kingdom	Pig	No_amplification	NA	NA	No_amplification	NA	NA
LS7L	87	9	United Kingdom	Healthy Pig	No_amplification	NA	NA	No_amplification	NA	NA
LS7P	864	2	United Kingdom	Healthy Pig	No_amplification	NA	NA	No_amplification	NA	NA
LS7S	1	7	United Kingdom	Pig	gi|758051841|emb|CEGQ01000033.1|	51246	1065	gi|758051841|emb|CEGQ01000033.1|	58987	1965
LS7T	893	2	United Kingdom	Healthy Pig	No_amplification	NA	NA	No_amplification	NA	NA
LS7W	28	8	United Kingdom	Healthy Pig	No_amplification	NA	NA	No_amplification	NA	NA
LS8B	886	2	United Kingdom	Healthy Pig	No_amplification	NA	NA	No_amplification	NA	NA
LS8F	897	5	United Kingdom	Healthy Pig	No_amplification	NA	NA	No_amplification	NA	NA
LS8I	887	5	United Kingdom	Healthy Pig	No_amplification	NA	NA	No_amplification	NA	NA
LS8J	864	2	United Kingdom	Healthy Pig	No_amplification	NA	NA	No_amplification	NA	NA
LS8M	87	9	United Kingdom	Healthy Pig	No_amplification	NA	NA	No_amplification	NA	NA
LS8Q	898	2	United Kingdom	Healthy Pig	No_amplification	NA	NA	No_amplification	NA	NA
LS8T	1	7	United Kingdom	Pig	gi|758053234|emb|CEHQ01000018.1|	51250	1065	gi|758053234|emb|CEHQ01000018.1|	58991	1965
LS8U	1	7	United Kingdom	Pig	gi|758053356|emb|CEHL01000024.1|	51282	1065	gi|758053356|emb|CEHL01000024.1|	59023	1965
LS8X	904	2	United Kingdom	Healthy Pig	No_amplification	NA	NA	No_amplification	NA	NA
LS9C	888	2	United Kingdom	Healthy Pig	No_amplification	NA	NA	No_amplification	NA	NA
LS9G	889	2	United Kingdom	Healthy Pig	No_amplification	NA	NA	No_amplification	NA	NA
LS9J	87	9	United Kingdom	Healthy Pig	No_amplification	NA	NA	No_amplification	NA	NA
LS9N	890	5	United Kingdom	Healthy Pig	No_amplification	NA	NA	No_amplification	NA	NA
LS9R	899	2	United Kingdom	Healthy Pig	No_amplification	NA	NA	No_amplification	NA	NA
LS9U	906	5	United Kingdom	Pig	No_amplification	NA	NA	No_amplification	NA	NA
LS9V	28	8	United Kingdom	Pig	No_amplification	NA	NA	No_amplification	NA	NA
LS9Y	875	2	United Kingdom	Healthy Pig	No_amplification	NA	NA	No_amplification	NA	NA
LSD	891	7	United Kingdom	Pig	gi|758052167|emb|CEJN01000024.1|	51248	1065	gi|758052167|emb|CEJN01000024.1|	58989	1965
LSH	28	8	United Kingdom	Healthy Pig	No_amplification	NA	NA	No_amplification	NA	NA
LSK	892	2	United Kingdom	Pig	No_amplification	NA	NA	No_amplification	NA	NA
LSL	28	8	United Kingdom	Healthy Pig	No_amplification	NA	NA	No_amplification	NA	NA
LSM102	658	7	China	Human	CP016175.1	368553	1065	CP016175.1	359912	1965
LSS100	857	2	United Kingdom	Pig	No_amplification	NA	NA	No_amplification	NA	NA
LSS10	874	2	United Kingdom	pig	No_amplification	NA	NA	No_amplification	NA	NA
LSS11	876	2	United Kingdom	Pig	No_amplification	NA	NA	No_amplification	NA	NA
LSS12	861	2	United Kingdom	Pig	No_amplification	NA	NA	No_amplification	NA	NA
LSS13	879	2	United Kingdom	Pig	No_amplification	NA	NA	No_amplification	NA	NA
LSS14	1	7	United Kingdom	Pig	gi|992883058|tpe|FIFR01000007.1|	51262	1065	gi|992883058|tpe|FIFR01000007.1|	59003	1965
LSS17	955	1	United Kingdom	Pig	No_amplification	NA	NA	No_amplification	NA	NA
LSS18	864	2	United Kingdom	pig	No_amplification	NA	NA	No_amplification	NA	NA
LSS19	NA	1	United Kingdom	Pig	No_amplification	NA	NA	No_amplification	NA	NA
LSS1	28	8	United Kingdom	Pig	No_amplification	NA	NA	No_amplification	NA	NA
LSS20	23	9	United Kingdom	Pig	No_amplification	NA	NA	No_amplification	NA	NA
LSS21	1	7	United Kingdom	Pig	gi|993702645|tpe|FIFU01000009.1|	51351	1065	gi|993702645|tpe|FIFU01000009.1|	59092	1965
LSS22	1	7	United Kingdom	Pig	gi|994224285|tpe|FIFV01000009.1|	51347	1065	gi|994224285|tpe|FIFV01000009.1|	59088	1965
LSS23	880	5	United Kingdom	Pig	No_amplification	NA	NA	No_amplification	NA	NA
LSS24	28	8	United Kingdom	Pig	No_amplification	NA	NA	No_amplification	NA	NA
LSS25	28	8	United Kingdom	Pig	No_amplification	NA	NA	No_amplification	NA	NA
LSS26	NA	8	United Kingdom	Pig	No_amplification	NA	NA	No_amplification	NA	NA
LSS27	893	2	United Kingdom	Pig	No_amplification	NA	NA	No_amplification	NA	NA
LSS28	1	7	United Kingdom	Pig	gi|992879191|tpe|FIGD01000008.1|	51289	1065	gi|992879191|tpe|FIGD01000008.1|	59030	1965
LSS29	28	8	United Kingdom	Pig	No_amplification	NA	NA	No_amplification	NA	NA
LSS2	857	2	United Kingdom	Pig	No_amplification	NA	NA	No_amplification	NA	NA
LSS30	860	2	United Kingdom	Pig	No_amplification	NA	NA	No_amplification	NA	NA
LSS31	950	2	United Kingdom	Pig	No_amplification	NA	NA	No_amplification	NA	NA
LSS32	894	5	United Kingdom	pig	No_amplification	NA	NA	No_amplification	NA	NA
LSS33	895	2	United Kingdom	Pig	No_amplification	NA	NA	No_amplification	NA	NA
LSS34	87	9	United Kingdom	Pig	No_amplification	NA	NA	No_amplification	NA	NA
LSS35	873	7	United Kingdom	Pig	gi|992614875|tpe|FIGI01000009.1|	51252	1065	gi|992614875|tpe|FIGI01000009.1|	58993	1965
LSS36	896	5	United Kingdom	Pig	No_amplification	NA	NA	No_amplification	NA	NA
LSS37	885	2	United Kingdom	Pig	No_amplification	NA	NA	No_amplification	NA	NA
LSS38	897	5	United Kingdom	pig	No_amplification	NA	NA	No_amplification	NA	NA
LSS39	889	2	United Kingdom	Pig	No_amplification	NA	NA	No_amplification	NA	NA
LSS3	28	8	United Kingdom	Pig	No_amplification	NA	NA	No_amplification	NA	NA
LSS40	948	2	United Kingdom	Pig	No_amplification	NA	NA	No_amplification	NA	NA
LSS41	792	5	United Kingdom	Pig	No_amplification	NA	NA	No_amplification	NA	NA
LSS42	878	2	United Kingdom	Pig	No_amplification	NA	NA	No_amplification	NA	NA
LSS44	882	6	United Kingdom	Pig	No_amplification	NA	NA	No_amplification	NA	NA
LSS47	864	2	United Kingdom	Pig	No_amplification	NA	NA	No_amplification	NA	NA
LSS48	898	2	United Kingdom	Pig	No_amplification	NA	NA	No_amplification	NA	NA
LSS49	899	2	United Kingdom	Pig	No_amplification	NA	NA	No_amplification	NA	NA
LSS4	891	7	United Kingdom	Pig	gi|992596906|tpe|FIGM01000007.1|	51261	1065	gi|992596906|tpe|FIGM01000007.1|	59002	1965
LSS50	873	7	United Kingdom	Pig	gi|992674258|tpe|FIGY01000007.1|	51252	1065	gi|992674258|tpe|FIGY01000007.1|	58993	1965
LSS51	1	7	United Kingdom	Pig	gi|992636771|tpe|FIHC01000007.1|	51262	1065	gi|992636771|tpe|FIHC01000007.1|	59003	1965
LSS52	900	5	United Kingdom	Pig	No_amplification	NA	NA	No_amplification	NA	NA
LSS53	792	5	United Kingdom	Pig	No_amplification	NA	NA	No_amplification	NA	NA
LSS54	901	5	United Kingdom	Pig	No_amplification	NA	NA	No_amplification	NA	NA
LSS55	863	6	United Kingdom	Pig	No_amplification	NA	NA	No_amplification	NA	NA
LSS56	29	8	United Kingdom	Pig	No_amplification	NA	NA	No_amplification	NA	NA
LSS57	884	2	United Kingdom	Pig	No_amplification	NA	NA	No_amplification	NA	NA
LSS58	886	2	United Kingdom	pig	No_amplification	NA	NA	No_amplification	NA	NA
LSS59	888	2	United Kingdom	Pig	No_amplification	NA	NA	No_amplification	NA	NA
LSS5	891	7	United Kingdom	Pig	gi|992598881|tpe|FIGX01000007.1|	51261	1065	gi|992598881|tpe|FIGX01000007.1|	59002	1965
LSS60	858	2	United Kingdom	Pig	No_amplification	NA	NA	No_amplification	NA	NA
LSS61	28	8	United Kingdom	Pig	No_amplification	NA	NA	No_amplification	NA	NA
LSS62	1	7	United Kingdom	Pig	gi|992656351|tpe|FIHK01000007.1|	36509	1065	gi|992656351|tpe|FIHK01000007.1|	27868	1965
LSS63	1	7	United Kingdom	Pig	gi|992807477|tpe|FIHO01000008.1|	51272	1065	gi|992807477|tpe|FIHO01000008.1|	59013	1965
LSS64	881	5	United Kingdom	Pig	No_amplification	NA	NA	No_amplification	NA	NA
LSS65	902	2	United Kingdom	Pig	No_amplification	NA	NA	No_amplification	NA	NA
LSS66	903	2	United Kingdom	Pig	No_amplification	NA	NA	No_amplification	NA	NA
LSS67	87	9	United Kingdom	Pig	No_amplification	NA	NA	No_amplification	NA	NA
LSS68	87	9	United Kingdom	Pig	No_amplification	NA	NA	No_amplification	NA	NA
LSS69	890	5	United Kingdom	Pig	No_amplification	NA	NA	No_amplification	NA	NA
LSS6	NA	1	United Kingdom	Pig	No_amplification	NA	NA	No_amplification	NA	NA
LSS70	NA	9	United Kingdom	Pig	No_amplification	NA	NA	No_amplification	NA	NA
LSS71	28	8	United Kingdom	Pig	No_amplification	NA	NA	No_amplification	NA	NA
LSS72	28	8	United Kingdom	Pig	No_amplification	NA	NA	No_amplification	NA	NA
LSS73	94	3	United Kingdom	Pig	No_amplification	NA	NA	No_amplification	NA	NA
LSS74	94	3	United Kingdom	Pig	No_amplification	NA	NA	No_amplification	NA	NA
LSS75	883	6	United Kingdom	Pig	No_amplification	NA	NA	No_amplification	NA	NA
LSS76	87	9	United Kingdom	Pig	No_amplification	NA	NA	No_amplification	NA	NA
LSS77	28	8	United Kingdom	Pig	No_amplification	NA	NA	No_amplification	NA	NA
LSS78	904	2	United Kingdom	Pig	No_amplification	NA	NA	No_amplification	NA	NA
LSS79	875	2	United Kingdom	Pig	No_amplification	NA	NA	No_amplification	NA	NA
LSS7	NA	1	United Kingdom	Pig	No_amplification	NA	NA	No_amplification	NA	NA
LSS80	947	6	United Kingdom	Pig	No_amplification	NA	NA	No_amplification	NA	NA
LSS81	875	2	United Kingdom	Pig	No_amplification	NA	NA	No_amplification	NA	NA
LSS82	877	2	United Kingdom	Pig	No_amplification	NA	NA	No_amplification	NA	NA
LSS83	29	8	United Kingdom	Pig	No_amplification	NA	NA	No_amplification	NA	NA
LSS84	29	8	United Kingdom	Pig	No_amplification	NA	NA	No_amplification	NA	NA
LSS85	29	8	United Kingdom	Pig	No_amplification	NA	NA	No_amplification	NA	NA
LSS86	28	8	United Kingdom	Pig	No_amplification	NA	NA	No_amplification	NA	NA
LSS87	28	8	United Kingdom	Pig	No_amplification	NA	NA	No_amplification	NA	NA
LSS88	887	5	United Kingdom	pig	No_amplification	NA	NA	No_amplification	NA	NA
LSS89	87	9	United Kingdom	Pig	No_amplification	NA	NA	No_amplification	NA	NA
LSS8	892	2	United Kingdom	Pig	No_amplification	NA	NA	No_amplification	NA	NA
LSS90	859	2	United Kingdom	Pig	No_amplification	NA	NA	No_amplification	NA	NA
LSS91	949	2	United Kingdom	Pig	No_amplification	NA	NA	No_amplification	NA	NA
LSS92	46	2	United Kingdom	Pig	No_amplification	NA	NA	No_amplification	NA	NA
LSS94	862	9	United Kingdom	Pig	No_amplification	NA	NA	No_amplification	NA	NA
LSS95	905	2	United Kingdom	Pig	No_amplification	NA	NA	No_amplification	NA	NA
LSS96	905	2	United Kingdom	Pig	No_amplification	NA	NA	No_amplification	NA	NA
LSS97	1	7	United Kingdom	Pig	gi|992593126|tpe|FIIW01000006.1|	91049	1065	gi|992593126|tpe|FIIW01000006.1|	98790	1965
LSS98	1	7	United Kingdom	Pig	gi|992664365|tpe|FIIU01000007.1|	51263	1065	gi|992664365|tpe|FIIU01000007.1|	59004	1965
LSS99	906	5	United Kingdom	pig	No_amplification	NA	NA	No_amplification	NA	NA
LSS9	866	2	United Kingdom	pig	No_amplification	NA	NA	No_amplification	NA	NA
LSS	891	7	United Kingdom	Pig	gi|758051980|emb|CEJQ01000027.1|	51250	1065	gi|758051980|emb|CEJQ01000027.1|	58991	1965
LSV	866	2	United Kingdom	Healthy Pig	No_amplification	NA	NA	No_amplification	NA	NA
LSW	857	2	United Kingdom	Pig	No_amplification	NA	NA	No_amplification	NA	NA
NCTC_10446	81	2	Netherlands	diseased pig	No_amplification	NA	NA	No_amplification	NA	NA
NSUI001	25	8	Canada	Human	No_amplification	NA	NA	No_amplification	NA	NA
NSUI002	28	8	Canada	Pig	No_amplification	NA	NA	No_amplification	NA	NA
NSUI003	NA	8	USA	diseased pig	No_amplification	NA	NA	No_amplification	NA	NA
NSUI004	28	8	USA	diseased pig	No_amplification	NA	NA	No_amplification	NA	NA
NSUI005	28	8	USA	diseased pig	No_amplification	NA	NA	No_amplification	NA	NA
NSUI006	25	8	USA	diseased pig	No_amplification	NA	NA	No_amplification	NA	NA
NSUI007	28	8	USA	diseased pig	No_amplification	NA	NA	No_amplification	NA	NA
NSUI008	28	8	USA	diseased pig	No_amplification	NA	NA	No_amplification	NA	NA
NSUI009	28	8	USA	diseased pig	No_amplification	NA	NA	No_amplification	NA	NA
NSUI010	28	8	USA	diseased pig	No_amplification	NA	NA	No_amplification	NA	NA
NSUI011	28	8	USA	diseased pig	No_amplification	NA	NA	No_amplification	NA	NA
NSUI012	25	8	USA	diseased pig	No_amplification	NA	NA	No_amplification	NA	NA
NSUI013	28	8	USA	diseased pig	No_amplification	NA	NA	No_amplification	NA	NA
NSUI014	28	8	USA	diseased pig	No_amplification	NA	NA	No_amplification	NA	NA
NSUI015	28	8	USA	diseased pig	No_amplification	NA	NA	No_amplification	NA	NA
NSUI016	28	8	USA	diseased pig	No_amplification	NA	NA	No_amplification	NA	NA
NSUI017	28	8	USA	diseased pig	No_amplification	NA	NA	No_amplification	NA	NA
NSUI018	28	8	Japan	diseased pig	No_amplification	NA	NA	No_amplification	NA	NA
NSUI019	28	8	Japan	diseased pig	No_amplification	NA	NA	No_amplification	NA	NA
NSUI020	28	8	Japan	diseased pig	No_amplification	NA	NA	No_amplification	NA	NA
NSUI021	28	8	Japan	diseased pig	No_amplification	NA	NA	No_amplification	NA	NA
NSUI022	28	8	Japan	diseased pig	No_amplification	NA	NA	No_amplification	NA	NA
NSUI023	28	8	Japan	diseased pig	No_amplification	NA	NA	No_amplification	NA	NA
NSUI024	28	8	Japan	diseased pig	No_amplification	NA	NA	No_amplification	NA	NA
NSUI025	28	8	Japan	diseased pig	No_amplification	NA	NA	No_amplification	NA	NA
NSUI026	28	8	Japan	diseased pig	No_amplification	NA	NA	No_amplification	NA	NA
NSUI027	28	8	Japan	diseased pig	No_amplification	NA	NA	No_amplification	NA	NA
NSUI028	28	8	Japan	diseased pig	No_amplification	NA	NA	No_amplification	NA	NA
NSUI029	28	8	Japan	diseased pig	No_amplification	NA	NA	No_amplification	NA	NA
NSUI030	28	8	Japan	diseased pig	No_amplification	NA	NA	No_amplification	NA	NA
NSUI031	28	8	Japan	diseased pig	No_amplification	NA	NA	No_amplification	NA	NA
NSUI032	28	8	Japan	diseased pig	No_amplification	NA	NA	No_amplification	NA	NA
NSUI033	25	8	Thailand	Human	No_amplification	NA	NA	No_amplification	NA	NA
NSUI034	25	8	Thailand	Human	No_amplification	NA	NA	No_amplification	NA	NA
NSUI035	25	8	Thailand	Human	No_amplification	NA	NA	No_amplification	NA	NA
NSUI036	28	8	Thailand	Human	No_amplification	NA	NA	No_amplification	NA	NA
NSUI037	25	8	Thailand	Human	No_amplification	NA	NA	No_amplification	NA	NA
NSUI038	25	8	Thailand	Human	No_amplification	NA	NA	No_amplification	NA	NA
NSUI039	25	8	Thailand	Human	No_amplification	NA	NA	No_amplification	NA	NA
NSUI040	25	8	Thailand	Human	No_amplification	NA	NA	No_amplification	NA	NA
NSUI041	25	8	Canada	diseased pig	No_amplification	NA	NA	No_amplification	NA	NA
NSUI042	25	8	Canada	diseased pig	No_amplification	NA	NA	No_amplification	NA	NA
NSUI043	25	8	Canada	diseased pig	No_amplification	NA	NA	No_amplification	NA	NA
NSUI044	25	8	Canada	diseased pig	No_amplification	NA	NA	No_amplification	NA	NA
NSUI045	25	8	Canada	diseased pig	No_amplification	NA	NA	No_amplification	NA	NA
NSUI046	25	8	Canada	diseased pig	No_amplification	NA	NA	No_amplification	NA	NA
NSUI047	25	8	Canada	diseased pig	No_amplification	NA	NA	No_amplification	NA	NA
NSUI048	NA	8	Canada	diseased pig	No_amplification	NA	NA	No_amplification	NA	NA
NSUI049	25	8	Canada	diseased pig	No_amplification	NA	NA	No_amplification	NA	NA
NSUI050	25	8	Canada	diseased pig	No_amplification	NA	NA	No_amplification	NA	NA
NSUI051	25	8	Canada	diseased pig	No_amplification	NA	NA	No_amplification	NA	NA
NSUI052	25	8	Canada	diseased pig	No_amplification	NA	NA	No_amplification	NA	NA
NSUI053	25	8	Canada	diseased pig	No_amplification	NA	NA	No_amplification	NA	NA
NSUI054	25	8	Canada	diseased pig	No_amplification	NA	NA	No_amplification	NA	NA
NSUI055	25	8	Canada	diseased pig	No_amplification	NA	NA	No_amplification	NA	NA
NSUI056	25	8	Canada	diseased pig	No_amplification	NA	NA	No_amplification	NA	NA
NSUI057	25	8	Canada	diseased pig	No_amplification	NA	NA	No_amplification	NA	NA
NSUI058	28	8	Canada	diseased pig	No_amplification	NA	NA	No_amplification	NA	NA
NSUI059	28	8	Canada	diseased pig	No_amplification	NA	NA	No_amplification	NA	NA
NSUI060	25	8	Canada	diseased pig	No_amplification	NA	NA	No_amplification	NA	NA
NSUI061	25	8	Canada	diseased pig	No_amplification	NA	NA	No_amplification	NA	NA
NSUI062	28	8	Canada	diseased pig	No_amplification	NA	NA	No_amplification	NA	NA
NSUI063	25	8	Canada	diseased pig	No_amplification	NA	NA	No_amplification	NA	NA
NSUI064	28	8	Canada	diseased pig	No_amplification	NA	NA	No_amplification	NA	NA
NSUI065	25	8	Canada	diseased pig	No_amplification	NA	NA	No_amplification	NA	NA
NSUI066	25	8	Canada	diseased pig	No_amplification	NA	NA	No_amplification	NA	NA
NSUI067	28	8	Canada	diseased pig	No_amplification	NA	NA	No_amplification	NA	NA
NSUI068	25	8	Canada	diseased pig	No_amplification	NA	NA	No_amplification	NA	NA
NSUI069	25	8	Canada	diseased pig	No_amplification	NA	NA	No_amplification	NA	NA
NSUI070	25	8	Canada	diseased pig	No_amplification	NA	NA	No_amplification	NA	NA
NSUI072	25	8	Canada	diseased pig	No_amplification	NA	NA	No_amplification	NA	NA
NSUI073	28	8	Canada	diseased pig	No_amplification	NA	NA	No_amplification	NA	NA
NSUI074	28	8	Canada	diseased pig	No_amplification	NA	NA	No_amplification	NA	NA
NSUI075	25	8	Canada	diseased pig	No_amplification	NA	NA	No_amplification	NA	NA
NSUI076	28	8	Canada	diseased pig	No_amplification	NA	NA	No_amplification	NA	NA
NSUI077	25	8	Canada	diseased pig	No_amplification	NA	NA	No_amplification	NA	NA
NSUI078	25	8	Canada	diseased pig	No_amplification	NA	NA	No_amplification	NA	NA
NSUI079	28	8	Canada	diseased pig	No_amplification	NA	NA	No_amplification	NA	NA
NSUI080	28	8	USA	diseased pig	No_amplification	NA	NA	No_amplification	NA	NA
NSUI081	28	8	USA	diseased pig	No_amplification	NA	NA	No_amplification	NA	NA
NSUI082	25	8	USA	Human	No_amplification	NA	NA	No_amplification	NA	NA
NSUI083	620	8	Canada	diseased pig	No_amplification	NA	NA	No_amplification	NA	NA
NSUI084	28	8	Canada	diseased pig	No_amplification	NA	NA	No_amplification	NA	NA
NSUI085	28	8	Canada	diseased pig	No_amplification	NA	NA	No_amplification	NA	NA
NSUI086	28	8	Canada	diseased pig	No_amplification	NA	NA	No_amplification	NA	NA
NSUI087	28	8	Canada	diseased pig	No_amplification	NA	NA	No_amplification	NA	NA
NSUI088	25	8	Canada	diseased pig	No_amplification	NA	NA	No_amplification	NA	NA
NSUI089	25	8	Canada	diseased pig	No_amplification	NA	NA	No_amplification	NA	NA
NSUI090	28	8	Canada	diseased pig	No_amplification	NA	NA	No_amplification	NA	NA
NSUI091	NA	8	Canada	diseased pig	No_amplification	NA	NA	No_amplification	NA	NA
NSUI092	25	8	Thailand	Human	No_amplification	NA	NA	No_amplification	NA	NA
NSUI093	25	8	Canada	diseased pig	No_amplification	NA	NA	No_amplification	NA	NA
NSUI094	25	8	Canada	diseased pig	No_amplification	NA	NA	No_amplification	NA	NA
NSUI095	28	8	Canada	diseased pig	No_amplification	NA	NA	No_amplification	NA	NA
NSUI096	25	8	Canada	diseased pig	No_amplification	NA	NA	No_amplification	NA	NA
NSUI097	25	8	Canada	diseased pig	No_amplification	NA	NA	No_amplification	NA	NA
NSUI098	28	8	Canada	diseased pig	No_amplification	NA	NA	No_amplification	NA	NA
NSUI099	25	8	Canada	diseased pig	No_amplification	NA	NA	No_amplification	NA	NA
NSUI100	25	8	Canada	diseased pig	No_amplification	NA	NA	No_amplification	NA	NA
NSUI101	28	8	Canada	diseased pig	No_amplification	NA	NA	No_amplification	NA	NA
NSUI102	25	8	Canada	diseased pig	No_amplification	NA	NA	No_amplification	NA	NA
NSUI103	25	8	Canada	diseased pig	No_amplification	NA	NA	No_amplification	NA	NA
NT77	79	3	Canada	healthy pig	No_amplification	NA	NA	No_amplification	NA	NA
OV585	13	2	Netherlands	diseased pig	No_amplification	NA	NA	No_amplification	NA	NA
P1_7	1	7	United Kingdom	diseased pig	AM946016.1	368552	1065	AM946016.1	359911	1965
R61	776	5	China	diseased pig	No_amplification	NA	NA	No_amplification	NA	NA
R735	1	7	Netherlands	diseased pig	ALLS01000024.1	36342	1065	ALLS01000024.1	27701	1965
RC1	308	9	China	healthy pig	No_amplification	NA	NA	No_amplification	NA	NA
S10A	891	7	United Kingdom	diseased pig	gi|758052351|emb|CEJR01000037.1|	51246	1065	gi|758052351|emb|CEJR01000037.1|	58987	1965
S10B	31	8	United Kingdom	diseased pig	No_amplification	NA	NA	No_amplification	NA	NA
S10C	1	7	United Kingdom	diseased pig	gi|758052292|emb|CEIF01000027.1|	51280	1065	gi|758052292|emb|CEIF01000027.1|	59021	1965
S10D	29	8	United Kingdom	diseased pig	No_amplification	NA	NA	No_amplification	NA	NA
S10E	873	7	United Kingdom	diseased pig	gi|758052229|emb|CEJF01000030.1|	51235	1065	gi|758052229|emb|CEJF01000030.1|	58976	1965
S10F	1	8	United Kingdom	diseased pig	gi|1041795379|emb|CZHC01000036.1|	51344	1065	gi|1041795379|emb|CZHC01000036.1|	59085	1965
S10	28	7	Netherlands	diseased pig	No_amplification	NA	NA	No_amplification	NA	NA
S10W	29	8	United Kingdom	diseased pig	No_amplification	NA	NA	No_amplification	NA	NA
S10X	1	7	United Kingdom	diseased pig	gi|758053807|emb|CEJH01000035.1|	51276	1065	gi|758053807|emb|CEJH01000035.1|	59017	1965
S10Y	1	7	United Kingdom	diseased pig	gi|758052624|emb|CEKJ01000033.1|	51276	1065	gi|758052624|emb|CEKJ01000033.1|	59017	1965
S11G	1	7	United Kingdom	diseased pig	gi|758052688|emb|CEKI01000032.1|	51276	1065	gi|758052688|emb|CEKI01000032.1|	59017	1965
S11H	1	7	United Kingdom	diseased pig	gi|758053406|emb|CEJE01000036.1|	51249	1065	gi|758053406|emb|CEJE01000036.1|	58990	1965
S11I	1	7	United Kingdom	diseased pig	gi|758054388|emb|CEJJ01000008.1|	31055	1065	gi|758054388|emb|CEJJ01000008.1|	38796	1965
S11J	910	5	United Kingdom	diseased pig	No_amplification	NA	NA	No_amplification	NA	NA
S11K	27	8	United Kingdom	diseased pig	No_amplification	NA	NA	No_amplification	NA	NA
S11L	27	8	United Kingdom	diseased pig	No_amplification	NA	NA	No_amplification	NA	NA
S11M	87	9	United Kingdom	diseased pig	No_amplification	NA	NA	No_amplification	NA	NA
S11N	1	7	United Kingdom	diseased pig	gi|758054554|emb|CEKM01000036.1|	51353	1065	gi|758054554|emb|CEKM01000036.1|	59094	1965
S11O	29	8	United Kingdom	diseased pig	No_amplification	NA	NA	No_amplification	NA	NA
S11P	1	7	Vietnam	Human	gi|756990057|emb|CDXA01000026.1|	56606	1065	gi|756990057|emb|CDXA01000026.1|	64347	1965
S12Q	27	8	United Kingdom	diseased pig	No_amplification	NA	NA	No_amplification	NA	NA
S12R	907	2	United Kingdom	diseased pig	No_amplification	NA	NA	No_amplification	NA	NA
S12S	1	7	United Kingdom	diseased pig	gi|758051776|emb|CEJU01000032.1|	51241	1065	gi|758051776|emb|CEJU01000032.1|	58982	1965
S12T	1	7	United Kingdom	diseased pig	gi|758051653|emb|CEJB01000015.1|	56689	1065	gi|758051653|emb|CEJB01000015.1|	64430	1965
S12U	1	7	United Kingdom	diseased pig	gi|758052427|emb|CEIJ01000024.1|	51272	1065	gi|758052427|emb|CEIJ01000024.1|	59013	1965
S12V	1	7	United Kingdom	diseased pig	gi|758052486|emb|CEKK01000035.1|	51274	1065	gi|758052486|emb|CEKK01000035.1|	59015	1965
S12W	1	7	United Kingdom	diseased pig	gi|758053946|emb|CEJV01000040.1|	51245	1065	gi|758053946|emb|CEJV01000040.1|	58986	1965
S12X	908	2	United Kingdom	diseased pig	No_amplification	NA	NA	No_amplification	NA	NA
S12Y	1	7	United Kingdom	diseased pig	gi|758054624|emb|CEKN01000038.1|	51247	1065	gi|758054624|emb|CEKN01000038.1|	58988	1965
S12Z	144	7	Vietnam	Human	gi|756984771|emb|CDXB01000052.1|	36564	1065	gi|756984771|emb|CDXB01000052.1|	27923	1965
S13A	27	8	United Kingdom	pig	No_amplification	NA	NA	No_amplification	NA	NA
S13B	1	7	United Kingdom	diseased pig	gi|758051227|emb|CEIX01000036.1|	51280	1065	gi|758051227|emb|CEIX01000036.1|	59021	1965
S13C	1	7	United Kingdom	diseased pig	gi|758053282|emb|CEIU01000034.1|	51249	1065	gi|758053282|emb|CEIU01000034.1|	58990	1965
S13D	28	8	United Kingdom	diseased pig	No_amplification	NA	NA	No_amplification	NA	NA
S13E	867	8	United Kingdom	diseased pig	No_amplification	NA	NA	No_amplification	NA	NA
S13F	1	7	United Kingdom	diseased pig	gi|758054154|emb|CEIR01000036.1|	51242	1065	gi|758054154|emb|CEIR01000036.1|	58983	1965
S13G	87	9	United Kingdom	diseased pig	No_amplification	NA	NA	No_amplification	NA	NA
S13H	1	7	United Kingdom	diseased pig	gi|758054293|emb|CEJX01000039.1|	51242	1065	gi|758054293|emb|CEJX01000039.1|	58983	1965
S13I	1	7	United Kingdom	diseased pig	gi|758053543|emb|CEIK01000035.1|	51241	1065	gi|758053543|emb|CEIK01000035.1|	58982	1965
S14J	911	3	United Kingdom	diseased pig	No_amplification	NA	NA	No_amplification	NA	NA
S14K	911	3	United Kingdom	diseased pig	No_amplification	NA	NA	No_amplification	NA	NA
S14L	911	3	United Kingdom	diseased pig	No_amplification	NA	NA	No_amplification	NA	NA
S14M	28	8	United Kingdom	diseased pig	No_amplification	NA	NA	No_amplification	NA	NA
S14O	23	9	United Kingdom	diseased pig	No_amplification	NA	NA	No_amplification	NA	NA
S15R	29	8	United Kingdom	diseased pig	No_amplification	NA	NA	No_amplification	NA	NA
S15S	868	9	United Kingdom	diseased pig	No_amplification	NA	NA	No_amplification	NA	NA
S15T	25	8	United Kingdom	diseased pig	No_amplification	NA	NA	No_amplification	NA	NA
S15U	1	7	United Kingdom	diseased pig	gi|758051495|emb|CEIP01000040.1|	51247	1065	gi|758051495|emb|CEIP01000040.1|	58988	1965
S15V	1	7	United Kingdom	diseased pig	gi|758052555|emb|CEKP01000035.1|	51270	1065	gi|758052555|emb|CEKP01000035.1|	59011	1965
S15W	908	2	United Kingdom	diseased pig	No_amplification	NA	NA	No_amplification	NA	NA
S15X	31	8	United Kingdom	diseased pig	No_amplification	NA	NA	No_amplification	NA	NA
S15Y	1	7	United Kingdom	pig	gi|758051438|emb|CEKT01000021.1|	51243	1065	gi|758051438|emb|CEKT01000021.1|	58984	1965
S16A	912	6	United Kingdom	diseased pig	No_amplification	NA	NA	No_amplification	NA	NA
S16B	1	7	United Kingdom	diseased pig	gi|758052951|emb|CEIN01000030.1|	51274	1065	gi|758052951|emb|CEIN01000030.1|	59015	1965
S16C	25	8	United Kingdom	diseased pig	No_amplification	NA	NA	No_amplification	NA	NA
S16D	1	7	United Kingdom	diseased pig	gi|758053883|emb|CEJI01000032.1|	51274	1065	gi|758053883|emb|CEJI01000032.1|	59015	1965
S16E	1	7	United Kingdom	diseased pig	gi|758051086|emb|CEHZ01000034.1|	51247	1065	gi|758051086|emb|CEHZ01000034.1|	58988	1965
S16F	871	2	United Kingdom	diseased pig	No_amplification	NA	NA	No_amplification	NA	NA
S16Z	87	9	United Kingdom	diseased pig	No_amplification	NA	NA	No_amplification	NA	NA
S17G	1	7	United Kingdom	diseased pig	gi|758053629|emb|CEIM01000029.1|	51278	1065	gi|758053629|emb|CEIM01000029.1|	59019	1965
S17H	909	7	United Kingdom	diseased pig	gi|758051572|emb|CEKQ01000030.1|	51280	1065	gi|758051572|emb|CEKQ01000030.1|	59021	1941
S17I	1	7	United Kingdom	diseased pig	gi|758051023|emb|CEJZ01000032.1|	51272	1065	gi|758051023|emb|CEJZ01000032.1|	59013	1965
S1J	1	7	Vietnam	Human	gi|756989090|emb|CDXD01000042.1|	36437	1065	gi|756989090|emb|CDXD01000042.1|	27796	1965
S1K	1	7	Vietnam	Human	gi|756982688|emb|CDXC01000030.1|	36436	1065	gi|756982688|emb|CDXC01000030.1|	27795	1965
S1L	1	7	Vietnam	Human	gi|756983629|emb|CDXE01000054.1|	36514	1065	gi|756983629|emb|CDXE01000054.1|	27873	1965
S1M	1	7	Vietnam	Human	gi|756987394|emb|CDXF01000015.1|	51251	1065	gi|756987394|emb|CDXF01000015.1|	58992	1965
S1N	1	7	Vietnam	Human	gi|756986242|emb|CDXG01000018.1|	51257	1065	gi|756986242|emb|CDXG01000018.1|	58998	1965
S1O	1	7	Vietnam	Human	gi|756982433|emb|CDXH01000004.1|	36514	1065	gi|756982433|emb|CDXH01000004.1|	27873	1965
S2P	1	7	Vietnam	Human	gi|757423835|emb|CEBL01000035.1|	51257	1065	gi|757423835|emb|CEBL01000035.1|	58998	1965
S2Q	1	7	Vietnam	Human	gi|756988519|emb|CDXI01000055.1|	51257	1065	gi|756988519|emb|CDXI01000055.1|	58998	1965
S2R	1	7	Vietnam	Human	gi|757423932|emb|CEBM01000007.1|	23254	1065	gi|757423932|emb|CEBM01000007.1|	14613	1965
S2S	1	7	Vietnam	Human	gi|756989490|emb|CDXM01000051.1|	51257	1065	gi|756989490|emb|CDXM01000051.1|	58998	1965
S2T	1	7	Vietnam	Human	gi|756985669|emb|CDXK01000041.1|	51257	1065	gi|756985669|emb|CDXK01000041.1|	58998	1965
S2U	1	7	Vietnam	Human	gi|757423975|emb|CEBN01000017.1|	56683	1065	gi|757423975|emb|CEBN01000017.1|	64424	1965
S2V	1	7	Vietnam	Human	gi|756983580|emb|CDXJ01000048.1|	36514	1065	gi|756983580|emb|CDXJ01000048.1|	27873	1965
S2W	1	7	Vietnam	Human	gi|756989982|emb|CDXP01000045.1|	51257	1065	gi|756989982|emb|CDXP01000045.1|	58998	1965
S2X	1	7	Vietnam	Human	gi|756981909|emb|CDXL01000020.1|	23254	1065	gi|756981909|emb|CDXL01000020.1|	14613	1965
S2Y	1	7	Vietnam	Human	gi|756989042|emb|CDXO01000035.1|	51301	1065	gi|756989042|emb|CDXO01000035.1|	59042	1965
S3A	1	7	Vietnam	Human	gi|756986533|emb|CDWG01000031.1|	36436	1065	gi|756986533|emb|CDWG01000031.1|	27795	1965
S3B	1	7	Vietnam	Human	gi|757424050|emb|CEBP01000077.1|	51257	1065	gi|757424050|emb|CEBP01000077.1|	58998	1965
S3C	1	7	Vietnam	Human	gi|756987552|emb|CDXQ01000034.1|	36436	1065	gi|756987552|emb|CDXQ01000034.1|	27795	1965
S3D	1	7	Vietnam	Human	gi|756982536|emb|CDXR01000012.1|	56697	1065	gi|756982536|emb|CDXR01000012.1|	64438	1965
S3E	1	7	Vietnam	Human	gi|756984504|emb|CDXN01000028.1|	36514	1065	gi|756984504|emb|CDXN01000028.1|	27873	1965
S3F	1	7	Vietnam	Human	gi|1041797350|emb|CZHD01000034.1|	51344	1065	gi|1041797350|emb|CZHD01000034.1|	59085	1965
S3G	1	7	Vietnam	Human	gi|756987590|emb|CDXS01000059.1|	36511	1064	gi|756987590|emb|CDXS01000059.1|	27870	1965
S3	1	7	Netherlands	diseased pig	gi|757424935|emb|CEBZ01000032.1|	51252	1065	gi|757424935|emb|CEBZ01000032.1|	58993	1965
S3Z	1	7	Vietnam	Human	gi|757424031|emb|CEBO01000014.1|	51257	1065	gi|757424031|emb|CEBO01000014.1|	58998	1965
S4H	1	7	Vietnam	Human	gi|756990630|emb|CDXT01000062.1|	36514	1065	gi|756990630|emb|CDXT01000062.1|	27873	1965
S4I	1	7	Vietnam	Human	gi|756988982|emb|CDXV01000040.1|	36436	1064	gi|756988982|emb|CDXV01000040.1|	27795	1965
S4J	1	7	Vietnam	Human	gi|756985978|emb|CDXU01000049.1|	51257	1064	gi|756985978|emb|CDXU01000049.1|	58997	1965
S4K	1	7	Vietnam	Human	gi|756988679|emb|CDYD01000007.1|	56697	1065	gi|756988679|emb|CDYD01000007.1|	64438	1965
S6L	1	7	Vietnam	Human	gi|756987507|emb|CDXW01000019.1|	51257	1065	gi|756987507|emb|CDXW01000019.1|	58998	1965
S6M	1	7	Vietnam	Human	gi|756988735|emb|CDXX01000016.1|	51257	1065	gi|756988735|emb|CDXX01000016.1|	58998	1965
S6N	107	7	Vietnam	Human	gi|757424701|emb|CEBT01000009.1|	5549	1065	No_amplification	NA	NA
S6O	1	7	Vietnam	Human	gi|757424139|emb|CEBQ01000042.1|	36514	1065	gi|757424139|emb|CEBQ01000042.1|	27873	1965
S735	1	7	Netherlands	diseased pig	CP003736.1	365464	1065	CP003736.1	356823	1965
S7P	1	7	Vietnam	Human	gi|756988130|emb|CDXZ01000015.1|	56697	1065	gi|756988130|emb|CDXZ01000015.1|	64438	1965
S7Q	869	7	Vietnam	Human	gi|756983865|emb|CDXY01000048.1|	51257	1065	gi|756983865|emb|CDXY01000048.1|	58998	1965
S7R	1	7	Vietnam	Human	gi|756986676|emb|CDYB01000020.1|	56697	1065	gi|756986676|emb|CDYB01000020.1|	64438	1965
S7S	1	7	Vietnam	Human	gi|757424784|emb|CEBU01000009.1|	51257	1065	gi|757424784|emb|CEBU01000009.1|	58998	1965
S7T	1	7	Vietnam	Human	gi|757424206|emb|CEBR01000031.1|	36509	1065	gi|757424206|emb|CEBR01000031.1|	27868	1965
S8U	1	7	Vietnam	Human	gi|756984886|emb|CDYA01000055.1|	51244	1065	gi|756984886|emb|CDYA01000055.1|	58985	1965
S8V	1	7	Vietnam	Human	gi|757424287|emb|CEBS01000007.1|	36514	1065	gi|757424287|emb|CEBS01000007.1|	27873	1965
S8W	1	7	Vietnam	Human	gi|756991219|emb|CDYC01000055.1|	51394	1065	gi|756991219|emb|CDYC01000055.1|	59135	1965
S8X	1	7	Vietnam	Human	gi|756989304|emb|CDYO01000058.1|	51257	1065	gi|756989304|emb|CDYO01000058.1|	58998	1965
S8Y	144	7	Vietnam	Human	gi|756989253|emb|CDYV01000048.1|	36565	1065	gi|756989253|emb|CDYV01000048.1|	27924	1965
S8Z	1	7	Vietnam	Human	gi|756987208|emb|CDYW01000045.1|	36436	1065	gi|756987208|emb|CDYW01000045.1|	27795	1965
S90C	1	7	United Kingdom	diseased pig	gi|758054435|emb|CEHI01000025.1|	51355	1065	gi|758054435|emb|CEHI01000025.1|	59096	1965
S91K	790	2	United Kingdom	diseased pig	No_amplification	NA	NA	No_amplification	NA	NA
S91R	1	7	United Kingdom	diseased pig	gi|758055602|emb|CEHE01000030.1|	51074	1065	gi|758055602|emb|CEHE01000030.1|	58815	1965
S92D	1	7	United Kingdom	diseased pig	gi|758053009|emb|CEJY01000037.1|	81001	1065	gi|758053009|emb|CEJY01000037.1|	88742	1965
S92L	1	7	United Kingdom	diseased pig	gi|758800093|emb|CELM01000045.1|	51237	1065	gi|758800093|emb|CELM01000045.1|	58978	1965
S92S	1	7	United Kingdom	diseased pig	gi|758053090|emb|CEKB01000017.1|	61962	1065	gi|758053090|emb|CEKB01000017.1|	53321	1965
S93E	1	7	United Kingdom	diseased pig	gi|758052754|emb|CEHF01000030.1|	51278	1065	gi|758052754|emb|CEHF01000030.1|	59019	1965
S93M	1	7	United Kingdom	diseased pig	gi|758051906|emb|CEHC01000038.1|	51241	1065	gi|758051906|emb|CEHC01000038.1|	58982	1965
S93T	915	5	United Kingdom	Healthy Pig	No_amplification	NA	NA	No_amplification	NA	NA
S94F	28	8	United Kingdom	diseased pig	No_amplification	NA	NA	No_amplification	NA	NA
S94U	1	7	United Kingdom	diseased pig	gi|758051177|emb|CEHG01000017.1|	51243	1065	gi|758051177|emb|CEHG01000017.1|	58984	1965
S95G	913	2	United Kingdom	diseased pig	No_amplification	NA	NA	No_amplification	NA	NA
S95N	870	2	United Kingdom	pig	No_amplification	NA	NA	No_amplification	NA	NA
S95V	1	7	United Kingdom	diseased pig	gi|758054087|emb|CEKC01000035.1|	51245	1065	gi|758054087|emb|CEKC01000035.1|	58986	1965
S96H	1	7	United Kingdom	diseased pig	gi|758053493|emb|CEHA01000018.1|	36498	1065	gi|758053493|emb|CEHA01000018.1|	27857	1965
S96O	914	6	United Kingdom	diseased pig	No_amplification	NA	NA	No_amplification	NA	NA
S96W	28	8	United Kingdom	diseased pig	No_amplification	NA	NA	No_amplification	NA	NA
S97A	23	9	United Kingdom	Pig	No_amplification	NA	NA	No_amplification	NA	NA
S97P	1	7	United Kingdom	diseased pig	gi|758054030|emb|CEKD01000025.1|	51243	1065	gi|758054030|emb|CEKD01000025.1|	58984	1965
S97X	916	2	United Kingdom	diseased pig	No_amplification	NA	NA	No_amplification	NA	NA
S98Y	1	7	United Kingdom	diseased pig	gi|758051378|emb|CEHD01000015.1|	61962	1065	gi|758051378|emb|CEHD01000015.1|	53321	1965
S99B	1	7	United Kingdom	diseased pig	gi|758053141|emb|CEGS01000034.1|	51280	1065	gi|758053141|emb|CEGS01000034.1|	59021	1965
S99I	1	7	United Kingdom	diseased pig	gi|758054244|emb|CEGR01000015.1|	61960	1065	gi|758054244|emb|CEGR01000015.1|	53319	1965
S99Q	28	8	United Kingdom	diseased pig	No_amplification	NA	NA	No_amplification	NA	NA
S99Z	108	3	United Kingdom	diseased pig	No_amplification	NA	NA	No_amplification	NA	NA
S9A	1	7	Vietnam	Human	gi|757425008|emb|CECC01000017.1|	36513	1065	gi|757425008|emb|CECC01000017.1|	27872	1965
S9J	144	7	Vietnam	Human	gi|757425088|emb|CECG01000053.1|	36565	1065	gi|757425088|emb|CECG01000053.1|	27924	1965
SC070731	7	7	China	diseased pig	CP003922.1	371484	1065	CP003922.1	362844	1965
SC112	7	7	China	Human	ASAW01001329.1	571	1065	ASAW01001325.1	492	1965
SC129	7	7	China	Human	ASAR01001320.1	571	1065	ASAR01001324.1	618	1965
SC130	7	7	China	Human	scaffold5|size88925	51318	1065	scaffold5|size88925	59059	1965
SC149	7	7	China	Human	ASAS01001343.1	571	1065	ASAS01001347.1	492	1965
SC150	7	7	China	Human	scaffold5|size88924	51318	1065	scaffold5|size88924	59059	1965
SC151	7	7	China	Human	scaffold6|size88923	51317	1065	scaffold6|size88923	59058	1965
SC152	7	7	China	Human	scaffold4|size88925	51318	1065	scaffold4|size88925	59059	1965
SC153	7	7	China	Human	ASAT01000637.1	571	1065	ASAT01000641.1	492	1965
SC154	7	7	China	Human	scaffold5|size88925	51318	1065	scaffold5|size88925	59059	1965
SC160	7	7	China	Human	ASAU01001159.1	571	1065	ASAU01001163.1	492	1965
SC16	7	7	China	diseased pig	ASBB01001256.1	571	1065	ASBB01001260.1	492	1965
SC175	7	7	China	Human	scaffold5|size88924	51318	1065	scaffold5|size88924	59059	1965
SC179	7	7	China	Human	scaffold5|size88923	51317	1065	scaffold5|size88923	59058	1965
SC17	7	7	China	diseased pig	ASBC01001151.1	571	1065	ASBC01001155.1	492	1965
SC183	7	7	China	Human	scaffold5|size88924	36543	1065	scaffold5|size88924	27902	1965
SC191	7	7	China	Human	scaffold4|size88974	51367	1065	scaffold4|size88974	59108	1965
SC195	7	7	China	Human	scaffold6|size88925	51318	1065	scaffold6|size88925	59059	1965
SC19	7	7	China	diseased pig	MNPY01000006.1	51367	1065	MNPY01000006.1	59108	1965
SC202	7	7	China	Human	scaffold5|size88924	51318	1065	scaffold5|size88924	59059	1965
SC204	7	7	China	Human	scaffold5|size88922	51316	1065	scaffold5|size88922	59057	1965
SC205	7	7	China	Human	scaffold6|size88921	51317	1065	scaffold6|size88921	59058	1965
SC209	7	7	China	Human	scaffold5|size88925	51318	1065	scaffold5|size88925	59059	1965
SC210	7	7	China	Human	scaffold5|size88925	51318	1065	scaffold5|size88925	59059	1965
SC211	7	7	China	Human	ASAV01000600.1	571	1065	ASAV01000604.1	492	1965
SC212	7	7	China	Human	scaffold5|size88924	51318	1065	scaffold5|size88924	59059	1965
SC214	7	7	China	Human	scaffold5|size88924	51317	1065	scaffold5|size88924	59058	1965
SC216	7	7	China	Human	scaffold7|size88925	51318	1065	scaffold7|size88925	59059	1965
SC217	7	7	China	Human	scaffold5|size88924	51318	1065	scaffold5|size88924	59059	1965
SC218	7	7	China	Human	ASAX01000034.1	571	1065	ASAX01000030.1	567	1965
SC219	7	7	China	Human	scaffold5|size88925	51318	1065	scaffold5|size88925	59059	1965
SC220	7	7	China	Human	ASAY01001312.1	571	1065	ASAY01001308.1	492	1965
SC221	7	7	China	Human	scaffold6|size88925	51318	1065	scaffold6|size88925	59059	1965
SC222	7	7	China	Human	scaffold5|size88925	51318	1065	scaffold5|size88925	59059	1965
SC223	7	7	China	Human	scaffold6|size88921	51317	1065	scaffold6|size88921	59058	1965
SC224	7	7	China	Human	scaffold5|size88923	51317	1065	scaffold5|size88923	59058	1965
SC226	7	7	China	Human	scaffold6|size88925	51318	1065	scaffold6|size88925	59059	1965
SC227	7	7	China	Human	scaffold6|size88923	51317	1065	scaffold6|size88923	59058	1965
SC22	7	7	China	Human	ASBD01000394.1	571	1065	ASBD01000390.1	492	1965
SC248	7	7	China	Human	ASAZ01000602.1	571	1065	ASAZ01000606.1	492	1965
SC249	7	7	China	Human	scaffold4|size88925	51318	1065	scaffold4|size88925	59059	1965
SC250	7	7	China	Human	scaffold5|size88924	51318	1065	scaffold5|size88924	59059	1965
SC256	7	7	China	Human	scaffold5|size88923	51317	1065	scaffold5|size88923	59058	1965
SC258	7	7	China	Human	scaffold6|size88924	51317	1065	scaffold6|size88924	59058	1965
SC259	7	7	China	Human	scaffold6|size88925	51318	1065	scaffold6|size88925	59059	1965
SC260	7	7	China	Human	scaffold5|size88924	51318	1065	scaffold5|size88924	59059	1965
SC261	7	7	China	Human	scaffold6|size88925	51318	1065	scaffold6|size88925	59059	1965
SC264	7	7	China	Human	scaffold5|size88925	51318	1065	scaffold5|size88925	59059	1965
SC266	7	7	China	Human	scaffold5|size88923	36542	1065	scaffold5|size88923	27901	1965
SC268	7	7	China	Human	scaffold5|size88924	51318	1065	scaffold5|size88924	59059	1965
SC275	7	7	China	Human	scaffold6|size88925	51318	1065	scaffold6|size88925	59059	1965
SC276	7	7	China	Human	scaffold5|size88922	51315	1065	scaffold5|size88922	59056	1965
SC279	7	7	China	Human	scaffold6|size88925	51318	1065	scaffold6|size88925	59059	1965
SC281	7	7	China	Human	scaffold5|size88925	51318	1065	scaffold5|size88925	59059	1965
SC282	7	7	China	Human	scaffold5|size88973	36543	1065	scaffold5|size88973	27902	1965
SC284	7	7	China	Human	scaffold5|size88924	51317	1065	scaffold5|size88924	59058	1965
SC304	7	7	China	Human	scaffold6|size88925	51318	1065	scaffold6|size88925	59059	1965
SC306	7	7	China	Human	scaffold5|size88923	51317	1065	scaffold5|size88923	59058	1965
SC307	7	7	China	Human	scaffold6|size88924	51317	1065	scaffold6|size88924	59058	1965
SC308	7	7	China	Human	scaffold9|size88916	51309	1065	scaffold9|size88916	59050	1965
SC311	7	7	China	Human	scaffold6|size88924	51317	1065	scaffold6|size88924	59058	1965
SC316	7	7	China	Human	scaffold5|size88923	51317	1065	scaffold5|size88923	59058	1965
SC317	7	7	China	Human	scaffold6|size88923	51318	1065	scaffold6|size88923	59059	1965
SC318	7	7	China	Human	scaffold6|size88923	51318	1065	scaffold6|size88923	59059	1965
SC319	7	7	China	Human	scaffold5|size88973	36543	1065	scaffold5|size88973	27902	1965
SC321	7	7	China	Human	scaffold5|size88924	51317	1065	scaffold5|size88924	59058	1965
SC322	7	7	China	Human	scaffold5|size88925	51318	1065	scaffold5|size88925	59059	1965
SC325	7	7	China	Human	scaffold6|size88923	51317	1065	scaffold6|size88923	59058	1965
SC326	7	7	China	Human	scaffold5|size88924	51317	1065	scaffold5|size88924	59058	1965
SC327	7	7	China	Human	scaffold5|size88924	36543	1065	scaffold5|size88924	27902	1965
SC328	7	7	China	Human	scaffold6|size88923	51317	1065	scaffold6|size88923	59058	1965
SC329	7	7	China	Human	scaffold5|size88923	51317	1065	scaffold5|size88923	59058	1965
SC330	7	7	China	Human	scaffold6|size88917	51311	1065	scaffold6|size88917	59052	1965
SC331	7	7	China	Human	scaffold6|size88974	51367	1065	scaffold6|size88974	59108	1965
SC332	7	7	China	Human	scaffold5|size88925	51318	1065	scaffold5|size88925	59059	1965
SC333	7	7	China	Human	ASBF01001236.1	571	1065	ASBF01001240.1	492	1965
SC334	7	7	China	Human	scaffold5|size88924	51317	1065	scaffold5|size88924	59058	1965
SC338	7	7	China	Human	scaffold5|size88925	51318	1065	scaffold5|size88925	59059	1965
SC340	7	7	China	Human	scaffold5|size88924	51318	1065	scaffold5|size88924	59059	1965
SC341	7	7	China	Human	scaffold6|size88925	36544	1065	scaffold6|size88925	27903	1965
SC342	7	7	China	Human	scaffold6|size88924	51317	1065	scaffold6|size88924	59058	1965
SC343	7	7	China	Human	scaffold6|size88973	51367	1065	scaffold6|size88973	59108	1965
SC346	7	7	China	Human	scaffold5|size88923	51317	1065	scaffold5|size88923	59058	1965
SC357	7	7	China	Human	scaffold5|size88923	36542	1065	scaffold5|size88923	27901	1965
SC39	7	7	China	diseased pig	ASBE01000394.1	571	1065	ASBE01000390.1	492	1965
SC3	7	7	China	diseased pig	ASCE01001159.1	571	1065	ASCE01001163.1	492	1965
SC50	7	7	China	diseased pig	scaffold7|size66527	51318	1065	scaffold7|size66527	59059	1965
SC5	7	7	China	diseased pig	ASBA01001256.1	571	1065	ASBA01001261.1	492	1965
SC69	7	7	China	Human	scaffold7|size88923	51318	1065	scaffold7|size88923	59059	1965
SC7	7	7	China	diseased pig	scaffold8|size66527	51318	1065	scaffold8|size66527	59059	1965
SC83	7	7	China	Human	scaffold5|size88924	36544	1065	scaffold5|size88924	27903	1965
SC84	7	7	China	Human	FM252031.1	368117	1065	FM252031.1	359476	1965
SC89	7	7	China	Human	scaffold5|size88923	51317	1065	scaffold5|size88923	59058	1965
SC90	7	7	China	Human	scaffold5|size88924	51318	1065	scaffold5|size88924	59059	1965
SRD478	NA	6	USA	healthy pig	No_amplification	NA	NA	No_amplification	NA	NA
SS007	NA	1	United Kingdom	diseased pig	No_amplification	NA	NA	No_amplification	NA	NA
SS1000	29	8	United Kingdom	Pig	No_amplification	NA	NA	No_amplification	NA	NA
SS1001	1	7	United Kingdom	Pig	gi|993172719|tpe|FIIV01000007.1|	57368	1065	gi|993172719|tpe|FIIV01000007.1|	65109	1965
SS1002	1	7	United Kingdom	Pig	gi|993019962|tpe|FIIT01000003.1|	51275	1065	gi|993019962|tpe|FIIT01000003.1|	59016	1965
SS1003	954	1	United Kingdom	diseased pig	No_amplification	NA	NA	No_amplification	NA	NA
SS1004	891	7	United Kingdom	Pig	gi|992640733|tpe|FIIZ01000006.1|	123311	1065	gi|992640733|tpe|FIIZ01000006.1|	131052	1965
SS1005	31	8	United Kingdom	Pig	No_amplification	NA	NA	No_amplification	NA	NA
SS1006	1	7	United Kingdom	Pig	gi|992791439|tpe|FIJC01000007.1|	51277	1065	gi|992791439|tpe|FIJC01000007.1|	59018	1965
SS1007	29	8	United Kingdom	Pig	No_amplification	NA	NA	No_amplification	NA	NA
SS1008	873	7	United Kingdom	Pig	gi|992646721|tpe|FIJF01000007.1|	51252	1065	gi|992646721|tpe|FIJF01000007.1|	58993	1965
SS1009	28	8	United Kingdom	Pig	No_amplification	NA	NA	No_amplification	NA	NA
SS1010	1	7	United Kingdom	Pig	gi|992590969|tpe|FIJH01000006.1|	123293	1065	gi|992590969|tpe|FIJH01000006.1|	131034	1965
SS1011	1	7	United Kingdom	Pig	gi|992801472|tpe|FIJI01000006.1|	123300	1065	gi|992801472|tpe|FIJI01000006.1|	131041	1965
SS1012	1	7	United Kingdom	Pig	gi|993380534|tpe|FIJJ01000001.1|	347419	1065	gi|993380534|tpe|FIJJ01000001.1|	338778	1965
SS1013	910	5	United Kingdom	pig	No_amplification	NA	NA	No_amplification	NA	NA
SS1014	27	8	United Kingdom	Pig	No_amplification	NA	NA	No_amplification	NA	NA
SS1015	27	8	United Kingdom	Pig	No_amplification	NA	NA	No_amplification	NA	NA
SS1016	87	9	United Kingdom	Pig	No_amplification	NA	NA	No_amplification	NA	NA
SS1017	1	7	United Kingdom	Pig	gi|994118318|tpe|FIJT01000006.1|	51343	1065	gi|994118318|tpe|FIJT01000006.1|	59084	1965
SS1018	29	8	United Kingdom	Pig	No_amplification	NA	NA	No_amplification	NA	NA
SS101	1	7	Vietnam	Human	gi|994180511|tpe|FIRA01000007.1|	50550	1065	gi|994180511|tpe|FIRA01000007.1|	41909	1965
SS1021	27	8	United Kingdom	Pig	No_amplification	NA	NA	No_amplification	NA	NA
SS1022	907	2	United Kingdom	Pig	No_amplification	NA	NA	No_amplification	NA	NA
SS1023	1	7	United Kingdom	Pig	gi|992561163|tpe|FIJO01000008.1|	51262	1065	gi|992561163|tpe|FIJO01000008.1|	59003	1965
SS1024	1	7	United Kingdom	Pig	gi|992509447|tpe|FIJN01000005.1|	51323	1065	gi|992509447|tpe|FIJN01000005.1|	59064	1965
SS1025	1	7	United Kingdom	Pig	gi|992726735|tpe|FIJR01000001.1|	51265	1065	gi|992726735|tpe|FIJR01000001.1|	59006	1965
SS1026	1	7	United Kingdom	Pig	gi|992742812|tpe|FIJV01000001.1|	51269	1065	gi|992742812|tpe|FIJV01000001.1|	59010	1965
SS1027	1	7	United Kingdom	Pig	gi|992985063|tpe|FIJW01000008.1|	51262	1065	gi|992985063|tpe|FIJW01000008.1|	59003	1965
SS1028	908	2	United Kingdom	Pig	No_amplification	NA	NA	No_amplification	NA	NA
SS1029	1	7	United Kingdom	Pig	gi|994087862|tpe|FIJY01000001.1|	51262	1065	gi|994087862|tpe|FIJY01000001.1|	59003	1965
SS102	144	7	Vietnam	Human	gi|992871148|tpe|FIRC01000006.1|	51366	1065	gi|992871148|tpe|FIRC01000006.1|	59107	1965
SS1030	27	8	United Kingdom	Pig	No_amplification	NA	NA	No_amplification	NA	NA
SS1032	1	7	United Kingdom	Pig	gi|992450808|tpe|FIKA01000002.1|	51336	1065	gi|992450808|tpe|FIKA01000002.1|	59077	1965
SS1033	1	7	United Kingdom	Pig	gi|992711899|tpe|FIKB01000006.1|	123380	1065	gi|992711899|tpe|FIKB01000006.1|	131121	1965
SS1034	28	8	United Kingdom	Pig	No_amplification	NA	NA	No_amplification	NA	NA
SS1035	867	8	United Kingdom	Pig	No_amplification	NA	NA	No_amplification	NA	NA
SS1036	1	7	United Kingdom	Pig	gi|993498305|tpe|FIKC01000008.1|	51261	1065	gi|993498305|tpe|FIKC01000008.1|	59002	1965
SS1037	87	9	United Kingdom	Pig	No_amplification	NA	NA	No_amplification	NA	NA
SS1038	1	7	United Kingdom	Pig	gi|993622465|tpe|FIKH01000009.1|	51263	1065	gi|993622465|tpe|FIKH01000009.1|	59004	1965
SS1039	1	7	United Kingdom	Pig	gi|992783795|tpe|FIKG01000005.1|	123334	1065	gi|992783795|tpe|FIKG01000005.1|	131075	1965
SS1040	911	3	United Kingdom	Pig	No_amplification	NA	NA	No_amplification	NA	NA
SS1041	911	3	United Kingdom	Pig	No_amplification	NA	NA	No_amplification	NA	NA
SS1042	911	3	United Kingdom	Pig	No_amplification	NA	NA	No_amplification	NA	NA
SS1043	28	8	United Kingdom	Pig	No_amplification	NA	NA	No_amplification	NA	NA
SS1048	23	9	United Kingdom	Pig	No_amplification	NA	NA	No_amplification	NA	NA
SS1051	29	8	United Kingdom	Pig	No_amplification	NA	NA	No_amplification	NA	NA
SS1052	868	9	United Kingdom	Pig	No_amplification	NA	NA	No_amplification	NA	NA
SS1053	25	8	United Kingdom	Pig	No_amplification	NA	NA	No_amplification	NA	NA
SS1054	1	7	United Kingdom	Pig	gi|992470706|tpe|FIKQ01000001.1|	290296	1065	gi|992470706|tpe|FIKQ01000001.1|	298037	1965
SS1055	1	7	United Kingdom	Pig	gi|992624813|tpe|FIKR01000007.1|	51269	1065	gi|992624813|tpe|FIKR01000007.1|	59010	1965
SS1056	908	2	United Kingdom	Pig	No_amplification	NA	NA	No_amplification	NA	NA
SS1057	31	8	United Kingdom	Pig	No_amplification	NA	NA	No_amplification	NA	NA
SS1058	1	7	United Kingdom	Pig	gi|992479470|tpe|FIKV01000006.1|	123334	1065	gi|992479470|tpe|FIKV01000006.1|	131075	1965
SS1061	87	9	United Kingdom	Pig	No_amplification	NA	NA	No_amplification	NA	NA
SS1062	912	6	United Kingdom	Pig	No_amplification	NA	NA	No_amplification	NA	NA
SS1063	1	7	United Kingdom	Pig	gi|992803992|tpe|FIKY01000004.1|	123334	1065	gi|992803992|tpe|FIKY01000004.1|	131075	1965
SS1064	25	8	United Kingdom	Pig	No_amplification	NA	NA	No_amplification	NA	NA
SS1065	1	7	United Kingdom	Pig	gi|992689192|tpe|FIKX01000001.1|	51263	1065	gi|992689192|tpe|FIKX01000001.1|	59004	1965
SS1066	1	7	United Kingdom	Pig	gi|992429712|tpe|FILA01000001.1|	51262	1065	gi|992429712|tpe|FILA01000001.1|	59003	1965
SS1067	871	2	United Kingdom	Pig	No_amplification	NA	NA	No_amplification	NA	NA
SS1070	1	7	United Kingdom	Pig	gi|992773457|tpe|FILC01000009.1|	51214	1065	gi|992773457|tpe|FILC01000009.1|	58955	1965
SS1072	909	7	United Kingdom	Pig	gi|992465915|tpe|FILD01000007.1|	51284	1065	gi|992465915|tpe|FILD01000007.1|	59025	1941
SS1073	1	7	United Kingdom	Pig	gi|992453779|tpe|FILE01000011.1|	51261	1065	gi|992453779|tpe|FILE01000011.1|	59002	1965
Ss1223	834	7	Madagascar	Human	NHOL01000022.1	20613	1065	NHOL01000026.1	4883	1964
SS12	1	7	China	diseased pig	CP002640.1	369558	1065	CP002640.1	360917	1965
SS13	1	7	Vietnam	Human	gi|993514339|tpe|FIPH01000008.1|	50563	1065	gi|993514339|tpe|FIPH01000008.1|	41922	1965
SS14	1	7	Vietnam	Human	gi|992707823|tpe|FIPI01000009.1|	36534	1065	gi|992707823|tpe|FIPI01000009.1|	27893	1965
SS15	1	7	Vietnam	Human	gi|992885067|tpe|FIPJ01000007.1|	51362	1065	gi|992885067|tpe|FIPJ01000007.1|	59103	1965
SS16	1	7	Vietnam	Human	gi|992683183|tpe|FIPK01000001.1|	51355	1065	gi|992683183|tpe|FIPK01000001.1|	59096	1965
SS17	1	7	Vietnam	Human	gi|993301819|tpe|FIPL01000008.1|	51366	1065	gi|993301819|tpe|FIPL01000008.1|	59107	1965
SS19	1	7	Vietnam	Human	gi|992691140|tpe|FITQ01000001.1|	51355	1065	gi|992691140|tpe|FITQ01000001.1|	59096	1965
SS20	1	7	Vietnam	Human	gi|992616739|tpe|FIPM01000007.1|	11719	1065	gi|992616739|tpe|FIPM01000007.1|	3078	1965
SS2-1	7	7	China	diseased pig	CP018908.1	345364	1065	CP018908.1	336723	1965
SS21	1	7	Vietnam	Human	gi|993573522|tpe|FIPN01000007.1|	11719	1065	gi|993573522|tpe|FIPN01000007.1|	3078	1965
SS22	1	7	Vietnam	Human	gi|992763451|tpe|FIPO01000008.1|	23777	1065	gi|992763451|tpe|FIPO01000008.1|	15136	1965
SS23	1	7	Vietnam	Human	gi|993594747|tpe|FIPP01000009.1|	51365	1065	gi|993594747|tpe|FIPP01000009.1|	59106	1965
SS24	1	7	Vietnam	Human	gi|992970673|tpe|FIPQ01000008.1|	36533	1065	gi|992970673|tpe|FIPQ01000008.1|	27892	1965
SS25	1	7	Vietnam	Human	gi|993236835|tpe|FIPR01000008.1|	51313	1065	gi|993236835|tpe|FIPR01000008.1|	59054	1965
SS26	1	7	Vietnam	Human	gi|993210272|tpe|FIPS01000006.1|	50565	1065	gi|993210272|tpe|FIPS01000006.1|	41924	1965
SS27	1	7	Vietnam	Human	gi|994284278|tpe|FIPT01000009.1|	51360	1065	gi|994284278|tpe|FIPT01000009.1|	59101	1965
SS28	1	7	Vietnam	Human	gi|992562919|tpe|FIPU01000009.1|	51487	1065	gi|992562919|tpe|FIPU01000009.1|	59228	1965
SS29	1	7	Vietnam	Human	gi|993714766|tpe|FIPV01000001.1|	51330	1065	gi|993714766|tpe|FIPV01000001.1|	59071	1965
SS30	1	7	Vietnam	Human	gi|992628706|tpe|FIPW01000006.1|	50562	1065	gi|992628706|tpe|FIPW01000006.1|	41921	1965
SS31	1	7	Vietnam	Human	gi|993351134|tpe|FIPY01000008.1|	36540	1065	gi|993351134|tpe|FIPY01000008.1|	27899	1965
SS32	1	7	Vietnam	Human	gi|994752169|tpe|FIPX01000001.1|	51355	1065	gi|994752169|tpe|FIPX01000001.1|	59096	1965
SS33	1	7	Vietnam	Human	gi|992896841|tpe|FIPZ01000010.1|	51311	1065	gi|992896841|tpe|FIPZ01000010.1|	59052	1965
SS35	1	7	Vietnam	Human	gi|992692028|tpe|FIQA01000008.1|	51383	1065	gi|992692028|tpe|FIQA01000008.1|	59124	1965
SS36	1	7	Vietnam	Human	gi|992737599|tpe|FIQE01000009.1|	51362	1065	gi|992737599|tpe|FIQE01000009.1|	59103	1965
SS37	1	7	Vietnam	Human	gi|992892730|tpe|FIQD01000009.1|	36536	1064	gi|992892730|tpe|FIQD01000009.1|	27895	1965
SS38	1	7	Vietnam	Human	gi|993129131|tpe|FIQB01000009.1|	51362	1065	gi|993129131|tpe|FIQB01000009.1|	59103	1965
SS40	1	7	Vietnam	Human	gi|994361493|tpe|FIQC01000009.1|	51364	1065	gi|994361493|tpe|FIQC01000009.1|	59105	1965
SS44	1	7	Vietnam	Human	gi|993396213|tpe|FIQF01000006.1|	50556	1064	gi|993396213|tpe|FIQF01000006.1|	41915	1965
SS46	1	7	Vietnam	Human	gi|992652196|tpe|FIQG01000008.1|	51311	1064	gi|992652196|tpe|FIQG01000008.1|	59051	1965
SS47	1	7	Vietnam	Human	gi|993470540|tpe|FIQJ01000008.1|	51361	1065	gi|993470540|tpe|FIQJ01000008.1|	59102	1965
SS61	1	7	Vietnam	Human	gi|993468097|tpe|FIQH01000007.1|	36538	1065	gi|993468097|tpe|FIQH01000007.1|	27897	1965
SS65	1	7	Vietnam	Human	gi|992950207|tpe|FIQI01000008.1|	50558	1065	gi|992950207|tpe|FIQI01000008.1|	41917	1965
SS66	107	7	Vietnam	Human	gi|994930603|tpe|FIQL01000034.1|	5549	1065	No_amplification	NA	NA
SS69	1	7	Vietnam	Human	gi|993025061|tpe|FIQK01000005.1|	51355	1065	gi|993025061|tpe|FIQK01000005.1|	59096	1965
SS73	1	7	Vietnam	Human	gi|993373878|tpe|FIQM01000008.1|	51364	1065	gi|993373878|tpe|FIQM01000008.1|	59105	1965
SS74	869	7	Vietnam	Human	gi|993030363|tpe|FIQN01000008.1|	51310	1065	gi|993030363|tpe|FIQN01000008.1|	59051	1965
SS76	1	7	Vietnam	Human	gi|992733551|tpe|FIQO01000008.1|	2252	1065	gi|992733551|tpe|FIQO01000008.1|	87652	1965
SS78	1	7	Vietnam	Human	gi|994263548|tpe|FIQQ01000008.1|	36535	1065	gi|994263548|tpe|FIQQ01000008.1|	27894	1965
SS79	1	7	Vietnam	Human	gi|993139902|tpe|FIQR01000007.1|	51351	1065	gi|993139902|tpe|FIQR01000007.1|	59092	1965
SS81	1	7	Vietnam	Human	gi|992697684|tpe|FIQP01000009.1|	51307	1065	gi|992697684|tpe|FIQP01000009.1|	59048	1965
SS82	1	7	Vietnam	Human	gi|993329447|tpe|FIQS01000008.1|	36541	1065	gi|993329447|tpe|FIQS01000008.1|	27900	1965
SS83	1	7	Vietnam	Human	gi|993047440|tpe|FIQT01000009.1|	23282	1065	gi|993047440|tpe|FIQT01000009.1|	14641	1965
SS84	1	7	Vietnam	Human	gi|993541326|tpe|FIQU01000004.1|	150250	1065	gi|993541326|tpe|FIQU01000004.1|	157991	1965
SS85	144	7	Vietnam	Human	gi|993525017|tpe|FIQV01000008.1|	51365	1065	gi|993525017|tpe|FIQV01000008.1|	59106	1965
SS87	1	7	Vietnam	Human	gi|993177586|tpe|FIQW01000007.1|	50556	1065	gi|993177586|tpe|FIQW01000007.1|	41915	1965
SS967	23	9	United Kingdom	Pig	No_amplification	NA	NA	No_amplification	NA	NA
SS969	1	7	United Kingdom	Pig	gi|992859830|tpe|FILG01000004.1|	36351	1065	gi|992859830|tpe|FILG01000004.1|	27710	1965
SS970	1	7	United Kingdom	Pig	gi|994164024|tpe|FILJ01000008.1|	51362	1065	gi|994164024|tpe|FILJ01000008.1|	59103	1965
SS972	1	7	United Kingdom	Pig	gi|992755607|tpe|FILH01000008.1|	51280	1065	gi|992755607|tpe|FILH01000008.1|	59021	1965
SS973	1	7	United Kingdom	Pig	gi|992627416|tpe|FILI01000003.1|	150097	1065	gi|992627416|tpe|FILI01000003.1|	157838	1965
SS974	28	8	United Kingdom	Pig	No_amplification	NA	NA	No_amplification	NA	NA
SS975	913	2	United Kingdom	Pig	No_amplification	NA	NA	No_amplification	NA	NA
SS976	1	7	United Kingdom	Pig	gi|992757536|tpe|FILM01000008.1|	51268	1065	gi|992757536|tpe|FILM01000008.1|	59009	1965
SS979	1	7	United Kingdom	Pig	gi|992829133|tpe|FILN01000008.1|	51275	1065	gi|992829133|tpe|FILN01000008.1|	59016	1965
SS97	144	7	Vietnam	Human	gi|993072319|tpe|FIQY01000006.1|	51364	1065	gi|993072319|tpe|FIQY01000006.1|	59105	1965
SS981	790	2	United Kingdom	Pig	No_amplification	NA	NA	No_amplification	NA	NA
SS982	1	7	United Kingdom	Pig	gi|993199372|tpe|FILP01000009.1|	51262	1065	gi|993199372|tpe|FILP01000009.1|	59003	1965
SS983	1	7	United Kingdom	Pig	gi|992716062|tpe|FILQ01000007.1|	51262	1065	gi|992716062|tpe|FILQ01000007.1|	59003	1965
SS985	870	2	United Kingdom	Pig	No_amplification	NA	NA	No_amplification	NA	NA
SS986	914	6	United Kingdom	Pig	No_amplification	NA	NA	No_amplification	NA	NA
SS987	1	7	United Kingdom	Pig	gi|993286627|tpe|FILV01000001.1|	291201	1065	gi|993286627|tpe|FILV01000001.1|	298942	1965
SS989	28	8	United Kingdom	Pig	No_amplification	NA	NA	No_amplification	NA	NA
SS991	1	7	United Kingdom	Pig	gi|994526614|tpe|FILT01000005.1|	123157	1065	gi|994526614|tpe|FILT01000005.1|	130898	1965
SS992	1	7	United Kingdom	Pig	gi|993104489|tpe|FILW01000008.1|	51284	1065	gi|993104489|tpe|FILW01000008.1|	59025	1965
SS993	915	5	United Kingdom	Pig	No_amplification	NA	NA	No_amplification	NA	NA
SS994	1	7	United Kingdom	Pig	gi|992436616|tpe|FILY01000005.1|	123337	1065	gi|992436616|tpe|FILY01000005.1|	131078	1965
SS995	1	7	United Kingdom	Pig	gi|993315753|tpe|FILZ01000009.1|	51262	1065	gi|993315753|tpe|FILZ01000009.1|	59003	1965
SS996	28	8	United Kingdom	Pig	No_amplification	NA	NA	No_amplification	NA	NA
SS997	916	2	United Kingdom	Pig	No_amplification	NA	NA	No_amplification	NA	NA
SS998	1	7	United Kingdom	Pig	gi|992471660|tpe|FIMC01000008.1|	57367	1065	gi|992471660|tpe|FIMC01000008.1|	65108	1965
SS999	108	3	United Kingdom	Pig	No_amplification	NA	NA	No_amplification	NA	NA
SS99	1	7	Vietnam	Human	gi|993448356|tpe|FIQX01000007.1|	51356	1065	gi|993448356|tpe|FIQX01000007.1|	59097	1965
ST1	13	2	China	Pig	No_amplification	NA	NA	No_amplification	NA	NA
ST3	35	8	China	diseased pig	No_amplification	NA	NA	No_amplification	NA	NA
SUT1006	28	8	Japan	diseased pig	No_amplification	NA	NA	No_amplification	NA	NA
SUT1007	28	8	Japan	diseased pig	No_amplification	NA	NA	No_amplification	NA	NA
SUT1020	1	7	Japan	diseased pig	scaffold4|size55200	51557	1065	No_amplification	NA	NA
SUT1024	1	7	Japan	diseased pig	scaffold12|size58037	5454	1065	scaffold21|size36081	1323	1967
SUT1044	NA	8	Japan	diseased pig	No_amplification	NA	NA	No_amplification	NA	NA
SUT1046	28	8	Japan	diseased pig	No_amplification	NA	NA	No_amplification	NA	NA
SUT1189	28	8	Japan	diseased pig	No_amplification	NA	NA	No_amplification	NA	NA
SUT1190	28	8	Japan	diseased pig	No_amplification	NA	NA	No_amplification	NA	NA
SUT1329	28	8	Japan	diseased pig	No_amplification	NA	NA	No_amplification	NA	NA
SUT1330	28	8	Japan	diseased pig	No_amplification	NA	NA	No_amplification	NA	NA
SUT1334	28	8	Japan	diseased pig	No_amplification	NA	NA	No_amplification	NA	NA
SUT1337	28	8	Japan	diseased pig	No_amplification	NA	NA	No_amplification	NA	NA
SUT1467	28	8	Japan	diseased pig	No_amplification	NA	NA	No_amplification	NA	NA
SUT1468	28	8	Japan	diseased pig	No_amplification	NA	NA	No_amplification	NA	NA
SUT1582	28	8	Japan	diseased pig	No_amplification	NA	NA	No_amplification	NA	NA
SUT1583	28	8	Japan	diseased pig	No_amplification	NA	NA	No_amplification	NA	NA
SUT1596	28	8	Japan	diseased pig	No_amplification	NA	NA	No_amplification	NA	NA
SUT1607	28	8	Japan	diseased pig	No_amplification	NA	NA	No_amplification	NA	NA
SUT1675	28	8	Japan	diseased pig	No_amplification	NA	NA	No_amplification	NA	NA
SUT1678	28	8	Japan	diseased pig	No_amplification	NA	NA	No_amplification	NA	NA
SUT1789	28	8	Japan	diseased pig	No_amplification	NA	NA	No_amplification	NA	NA
SUT1797	28	8	Japan	diseased pig	No_amplification	NA	NA	No_amplification	NA	NA
SUT1865	28	8	Japan	diseased pig	No_amplification	NA	NA	No_amplification	NA	NA
SUT1882	28	8	Japan	diseased pig	No_amplification	NA	NA	No_amplification	NA	NA
SUT1908	1	7	Japan	diseased pig	164	5459	1065	No_amplification	NA	NA
SUT1914	1	7	Japan	diseased pig	scaffold5|size69954	27188	1065	scaffold5|size69954	34929	1965
SUT2052	28	8	Japan	diseased pig	No_amplification	NA	NA	No_amplification	NA	NA
SUT2055	28	8	Japan	diseased pig	No_amplification	NA	NA	No_amplification	NA	NA
SUT2080	28	8	Japan	diseased pig	No_amplification	NA	NA	No_amplification	NA	NA
SUT2083	28	8	Japan	diseased pig	No_amplification	NA	NA	No_amplification	NA	NA
SUT2148	28	8	Japan	diseased pig	No_amplification	NA	NA	No_amplification	NA	NA
SUT2154	28	8	Japan	diseased pig	No_amplification	NA	NA	No_amplification	NA	NA
SUT2188	28	8	Japan	diseased pig	No_amplification	NA	NA	No_amplification	NA	NA
SUT2189	28	8	Japan	diseased pig	No_amplification	NA	NA	No_amplification	NA	NA
SUT2199	1	7	Japan	diseased pig	241	41711	1065	241	33070	1965
SUT2210	1	7	Japan	diseased pig	310	30996	1065	378	520	1965
SUT2222	28	8	Japan	diseased pig	No_amplification	NA	NA	No_amplification	NA	NA
SUT2241	28	8	Japan	diseased pig	No_amplification	NA	NA	No_amplification	NA	NA
SUT2250	28	8	Japan	diseased pig	No_amplification	NA	NA	No_amplification	NA	NA
SUT2256	28	8	Japan	diseased pig	No_amplification	NA	NA	No_amplification	NA	NA
SUT708	28	8	Japan	diseased pig	No_amplification	NA	NA	No_amplification	NA	NA
SUT709	28	8	Japan	diseased pig	No_amplification	NA	NA	No_amplification	NA	NA
SUT780	28	8	Japan	diseased pig	No_amplification	NA	NA	No_amplification	NA	NA
SUT785	28	8	Japan	diseased pig	No_amplification	NA	NA	No_amplification	NA	NA
SUT804	28	8	Japan	diseased pig	No_amplification	NA	NA	No_amplification	NA	NA
SUT806	28	8	Japan	diseased pig	No_amplification	NA	NA	No_amplification	NA	NA
SUT876	1	7	Japan	diseased pig	287	27186	1065	287	34927	1965
SUT877	1	7	Japan	diseased pig	291	30996	1065	291	38737	1965
SUT906	1	7	Japan	diseased pig	28	5454	1065	No_amplification	NA	NA
SUT907	1	7	Japan	diseased pig	228	8686	1065	228	45	1965
SUT926	1	7	Japan	diseased pig	scaffold17|size41171	10201	1065	scaffold17|size41171	1560	1965
SUT927	1	7	Japan	diseased pig	268	56534	1065	268	64275	1965
T15	19	9	Europe	healthy pig	No_amplification	NA	NA	No_amplification	NA	NA
TANI1	NA	1	China	healthy pig	No_amplification	NA	NA	No_amplification	NA	NA
TL13	664	2	China	healthy pig	No_amplification	NA	NA	No_amplification	NA	NA
Togo124	1	7	Togo	Human	286	16040	1065	286	23781	1965
Togo129	1	7	Togo	Human	241	41711	1065	241	33070	1965
Togo132	1	7	Togo	Human	253	56534	1065	253	64275	1965
Togo19	956	7	Togo	Human	243	41700	1065	243	33059	1965
Togo27	956	7	Togo	Human	236	41700	1065	236	33059	1965
Togo28	956	7	Togo	Human	244	41700	1065	244	33059	1965
Togo50	956	7	Togo	Human	169	11713	1065	169	3072	1965
Togo63	956	7	Togo	Human	227	41700	1065	227	33059	1965
Togo68	956	7	Togo	Human	236	41700	1065	236	33059	1965
Togo69	956	7	Togo	Human	237	41700	1065	237	33059	1965
Togo6	956	7	Togo	Human	243	41700	1065	243	33059	1965
Togo92	956	7	Togo	Human	234	41700	1065	234	33059	1965
Togo93	956	7	Togo	Human	245	41700	1065	245	33059	1965
Togo95	1	7	Togo	Human	268	42495	1065	292	501	1965
Togo96	956	7	Togo	Human	248	56534	1065	248	64275	1965
V20B	1	7	Vietnam	Human	gi|757425285|emb|CECL01000047.1|	51257	1065	gi|757425285|emb|CECL01000047.1|	58998	1965
V22C	1	7	Vietnam	Human	gi|757424816|emb|CEBW01000036.1|	36513	1065	gi|757424816|emb|CEBW01000036.1|	27872	1965
V27D	1	7	Vietnam	Human	gi|757425160|emb|CECH01000042.1|	51257	1065	gi|757425160|emb|CECH01000042.1|	58998	1965
V30G	1	7	Vietnam	Human	gi|757422663|emb|CEAS01000044.1|	36436	1065	gi|757422663|emb|CEAS01000044.1|	27795	1965
V30R	1	7	Vietnam	Human	gi|757423175|emb|CEBB01000058.1|	36514	1065	gi|757423175|emb|CEBB01000058.1|	27873	1965
V30T	951	7	Vietnam	Human	gi|757422721|emb|CEAT01000049.1|	36514	1065	gi|757422721|emb|CEAT01000049.1|	27873	1965
V31I	1	7	Vietnam	Human	gi|757422973|emb|CEAV01000023.1|	51290	1065	gi|757422973|emb|CEAV01000023.1|	59031	1965
V31J	1	7	Vietnam	Human	gi|757425218|emb|CECK01000054.1|	51257	1065	gi|757425218|emb|CECK01000054.1|	58998	1965
V32E	1	7	Vietnam	Human	gi|757422862|emb|CEAU01000077.1|	51387	1065	gi|757422862|emb|CEAU01000077.1|	59128	1965
V33K	1	7	Vietnam	Human	gi|757423002|emb|CEAW01000054.1|	51257	1065	gi|757423002|emb|CEAW01000054.1|	58998	1965
V34L	1	7	Vietnam	Human	gi|757423069|emb|CEAY01000047.1|	36514	1065	gi|757423069|emb|CEAY01000047.1|	27873	1965
V34P	1	7	Vietnam	Human	gi|757423343|emb|CEBD01000063.1|	36514	1065	gi|757423343|emb|CEBD01000063.1|	27873	1965
V35S	1	7	Vietnam	Human	gi|757423260|emb|CEBC01000036.1|	36513	1065	gi|757423260|emb|CEBC01000036.1|	27872	1965
V36H	1	7	Vietnam	Human	gi|757423129|emb|CEBA01000045.1|	36513	1065	gi|757423129|emb|CEBA01000045.1|	27872	1965
V36M	1	7	Vietnam	Human	gi|757425438|emb|CECO01000013.1|	51257	1065	gi|757425438|emb|CECO01000013.1|	58998	1965
V36U	1	7	Vietnam	Human	gi|757423549|emb|CEBG01000033.1|	36430	1065	gi|757423549|emb|CEBG01000033.1|	27789	1965
V36V	1	7	Vietnam	Human	gi|757423418|emb|CEBE01000045.1|	51288	1065	gi|757423418|emb|CEBE01000045.1|	59029	1965
V37N	1	7	Vietnam	Human	gi|757425372|emb|CECN01000019.1|	51257	1065	gi|757425372|emb|CECN01000019.1|	58998	1965
V37W	1	7	Vietnam	Human	gi|757423487|emb|CEBF01000038.1|	36514	1065	gi|757423487|emb|CEBF01000038.1|	27873	1965
V38O	1	7	Vietnam	Human	gi|757425026|emb|CECD01000059.1|	36513	1065	gi|757425026|emb|CECD01000059.1|	27872	1965
V38X	1	7	Vietnam	Human	gi|757423721|emb|CEBJ01000039.1|	51257	1065	gi|757423721|emb|CEBJ01000039.1|	58998	1965
V38Y	1	7	Vietnam	Human	gi|757423644|emb|CEBI01000059.1|	36514	1065	gi|757423644|emb|CEBI01000059.1|	27873	1965
V38Z	1	7	Vietnam	Human	gi|757423633|emb|CEBH01000010.1|	50532	1065	gi|757423633|emb|CEBH01000010.1|	41891	1965
V39F	1	7	Vietnam	Human	gi|757424854|emb|CEBX01000060.1|	51255	1065	gi|757424854|emb|CEBX01000060.1|	58996	1965
V39Q	1	7	Vietnam	Human	gi|757423808|emb|CEBK01000010.1|	51288	1065	gi|757423808|emb|CEBK01000010.1|	59029	1965
VS2903	1	7	Vietnam	Human	gi|992908959|tpe|FIQZ01000009.1|	36532	1065	gi|992908959|tpe|FIQZ01000009.1|	27891	1965
VS2923	1	7	Vietnam	Human	gi|994456299|tpe|FIRB01000009.1|	51311	1065	gi|994456299|tpe|FIRB01000009.1|	59052	1965
VS2979	1	7	Vietnam	Human	gi|993345744|tpe|FIRD01000008.1|	51351	1065	gi|993345744|tpe|FIRD01000008.1|	59092	1965
VS3121	1	7	Vietnam	Human	gi|993266414|tpe|FIRE01000010.1|	23282	1065	gi|993266414|tpe|FIRE01000010.1|	14641	1965
VS329	1	7	Vietnam	Human	gi|992958905|tpe|FIRF01000009.1|	51358	1065	gi|992958905|tpe|FIRF01000009.1|	59099	1965
VS3309	1	7	Vietnam	Human	gi|993153214|tpe|FIRG01000008.1|	51349	1065	gi|993153214|tpe|FIRG01000008.1|	59090	1965
VS3466	1	7	Vietnam	Human	gi|993069558|tpe|FIRH01000009.1|	51365	1065	gi|993069558|tpe|FIRH01000009.1|	59106	1965
VS3513	1	7	Vietnam	Human	gi|992745533|tpe|FIRI01000008.1|	50548	1065	gi|992745533|tpe|FIRI01000008.1|	41907	1965
VS3517	1	7	Vietnam	Human	gi|993147756|tpe|FIRJ01000008.1|	36536	1065	gi|993147756|tpe|FIRJ01000008.1|	27895	1965
VS3537	1	7	Vietnam	Human	gi|993453938|tpe|FIRK01000008.1|	51365	1065	gi|993453938|tpe|FIRK01000008.1|	59106	1965
VS3543	1	7	Vietnam	Human	gi|993088317|tpe|FIRL01000006.1|	50554	1065	gi|993088317|tpe|FIRL01000006.1|	41913	1965
VS3569	1	7	Vietnam	Human	gi|993080334|tpe|FIRM01000007.1|	51312	1065	gi|993080334|tpe|FIRM01000007.1|	59053	1965
VS3575	1	7	Vietnam	Human	gi|993158721|tpe|FIRN01000007.1|	51365	1065	gi|993158721|tpe|FIRN01000007.1|	59106	1965
VS3587	1	7	Vietnam	Human	gi|994027871|tpe|FIRO01000009.1|	51361	1065	gi|994027871|tpe|FIRO01000009.1|	59102	1965
VS3640	1	7	Vietnam	Human	gi|993041608|tpe|FIRP01000010.1|	36537	1065	gi|993041608|tpe|FIRP01000010.1|	27896	1965
VS3699	1	7	Vietnam	Human	gi|992922308|tpe|FIRQ01000005.1|	121987	1065	gi|992922308|tpe|FIRQ01000005.1|	129728	1965
VS3709	1	7	Vietnam	Human	gi|993098884|tpe|FIRS01000008.1|	51366	1065	gi|993098884|tpe|FIRS01000008.1|	59107	1965
VS3756	1	7	Vietnam	Human	gi|992863051|tpe|FIRR01000008.1|	50555	1065	gi|992863051|tpe|FIRR01000008.1|	41914	1965
VS3804	1	7	Vietnam	Human	gi|993097388|tpe|FIRT01000001.1|	347501	1065	gi|993097388|tpe|FIRT01000001.1|	338860	1965
VS3861	1	7	Vietnam	Human	gi|993082993|tpe|FIRU01000008.1|	50545	1065	gi|993082993|tpe|FIRU01000008.1|	41904	1965
VS3865	1	7	Vietnam	Human	gi|994355456|tpe|FIRV01000007.1|	51364	1065	gi|994355456|tpe|FIRV01000007.1|	59105	1965
VS3878	1	7	Vietnam	Human	gi|992836835|tpe|FIRW01000010.1|	51364	1065	gi|992836835|tpe|FIRW01000010.1|	59105	1965
VS3881	1	7	Vietnam	Human	gi|993280092|tpe|FIRY01000008.1|	36534	1065	gi|993280092|tpe|FIRY01000008.1|	27893	1965
VS3886	1	7	Vietnam	Human	gi|993423070|tpe|FIRX01000007.1|	51362	1065	gi|993423070|tpe|FIRX01000007.1|	59103	1965
VS3888	1	7	Vietnam	Human	gi|992717734|tpe|FISA01000009.1|	51351	1065	gi|992717734|tpe|FISA01000009.1|	59092	1965
YB51	35	8	China	healthy pig	No_amplification	NA	NA	No_amplification	NA	NA
YS104	434	5	China	healthy pig	No_amplification	NA	NA	No_amplification	NA	NA
YS106	406	5	China	healthy pig	No_amplification	NA	NA	No_amplification	NA	NA
YS107	436	5	China	healthy pig	No_amplification	NA	NA	No_amplification	NA	NA
YS108	NA	5	China	healthy pig	No_amplification	NA	NA	No_amplification	NA	NA
YS10	306	2	China	healthy pig	No_amplification	NA	NA	No_amplification	NA	NA
YS110	453	5	China	healthy pig	No_amplification	NA	NA	No_amplification	NA	NA
YS111	453	5	China	healthy pig	No_amplification	NA	NA	No_amplification	NA	NA
YS117	404	5	China	healthy pig	No_amplification	NA	NA	No_amplification	NA	NA
YS122	408	5	China	healthy pig	No_amplification	NA	NA	No_amplification	NA	NA
YS123	453	5	China	healthy pig	No_amplification	NA	NA	No_amplification	NA	NA
YS12	17	4	China	healthy pig	No_amplification	NA	NA	No_amplification	NA	NA
YS131	453	5	China	healthy pig	No_amplification	NA	NA	No_amplification	NA	NA
YS145	443	5	China	healthy pig	No_amplification	NA	NA	No_amplification	NA	NA
YS146	444	5	China	healthy pig	No_amplification	NA	NA	No_amplification	NA	NA
YS14	308	9	China	healthy pig	No_amplification	NA	NA	No_amplification	NA	NA
YS159	448	5	China	healthy pig	No_amplification	NA	NA	No_amplification	NA	NA
YS161	NA	5	China	healthy pig	No_amplification	NA	NA	No_amplification	NA	NA
YS16	309	6	China	healthy pig	No_amplification	NA	NA	No_amplification	NA	NA
YS172	473	5	China	healthy pig	No_amplification	NA	NA	No_amplification	NA	NA
YS173	NA	5	China	healthy pig	No_amplification	NA	NA	No_amplification	NA	NA
YS178	NA	5	China	healthy pig	No_amplification	NA	NA	No_amplification	NA	NA
YS17	327	2	China	healthy pig	No_amplification	NA	NA	No_amplification	NA	NA
YS19	28	8	China	healthy pig	No_amplification	NA	NA	No_amplification	NA	NA
YS1	1	7	China	healthy pig	ALMG01000020.1	74748	1065	ALMG01000020.1	82489	1965
YS21	310	5	China	healthy pig	No_amplification	NA	NA	No_amplification	NA	NA
YS23	328	5	China	healthy pig	No_amplification	NA	NA	No_amplification	NA	NA
YS24	311	2	China	healthy pig	No_amplification	NA	NA	No_amplification	NA	NA
YS27	312	5	China	healthy pig	No_amplification	NA	NA	No_amplification	NA	NA
YS31	313	2	China	healthy pig	No_amplification	NA	NA	No_amplification	NA	NA
YS34	314	2	China	healthy pig	No_amplification	NA	NA	No_amplification	NA	NA
YS35	315	6	China	healthy pig	No_amplification	NA	NA	No_amplification	NA	NA
YS39	316	2	China	healthy pig	No_amplification	NA	NA	No_amplification	NA	NA
YS3	304	2	China	healthy pig	No_amplification	NA	NA	No_amplification	NA	NA
YS43	317	2	China	healthy pig	No_amplification	NA	NA	No_amplification	NA	NA
YS44	318	2	China	healthy pig	No_amplification	NA	NA	No_amplification	NA	NA
YS46	952	5	China	healthy pig	No_amplification	NA	NA	No_amplification	NA	NA
YS49	329	5	China	healthy pig	No_amplification	NA	NA	No_amplification	NA	NA
YS4	28	8	China	healthy pig	No_amplification	NA	NA	No_amplification	NA	NA
YS50	330	5	China	healthy pig	No_amplification	NA	NA	No_amplification	NA	NA
YS53	318	2	China	healthy pig	No_amplification	NA	NA	No_amplification	NA	NA
YS54	319	5	China	healthy pig	No_amplification	NA	NA	No_amplification	NA	NA
YS56	331	6	China	healthy pig	No_amplification	NA	NA	No_amplification	NA	NA
YS57	953	5	China	healthy pig	No_amplification	NA	NA	No_amplification	NA	NA
YS59	313	2	China	healthy pig	No_amplification	NA	NA	No_amplification	NA	NA
YS64	345	2	China	healthy pig	No_amplification	NA	NA	No_amplification	NA	NA
YS66	32	2	China	healthy pig	No_amplification	NA	NA	No_amplification	NA	NA
YS67	321	2	China	healthy pig	No_amplification	NA	NA	No_amplification	NA	NA
YS6	1	7	China	healthy pig	ALNE01000011.1	56701	1065	ALNE01000011.1	64442	1965
YS72	332	5	China	healthy pig	No_amplification	NA	NA	No_amplification	NA	NA
YS74	872	5	China	healthy pig	No_amplification	NA	NA	No_amplification	NA	NA
YS77	334	5	Netherlands	healthy pig	No_amplification	NA	NA	No_amplification	NA	NA
YS7	305	5	China	healthy pig	No_amplification	NA	NA	No_amplification	NA	NA
YS85	399	5	China	healthy pig	No_amplification	NA	NA	No_amplification	NA	NA
YS87	431	5	China	healthy pig	No_amplification	NA	NA	No_amplification	NA	NA
YS93	451	5	China	healthy pig	No_amplification	NA	NA	No_amplification	NA	NA
YS95	432	5	China	healthy pig	No_amplification	NA	NA	No_amplification	NA	NA
YS98	432	5	China	healthy pig	No_amplification	NA	NA	No_amplification	NA	NA
YY060816	7	7	China	diseased pig	AYSB01000015.1	15514	1065	AYSB01000015.1	23255	1965
ZGST1	1	7	China	Human	scaffold6|size89072	51416	1065	scaffold6|size89072	59157	1965
ZY05719	7	7	China	diseased pig	CP007497.1	368118	1065	CP007497.1	359477	1965
