# Supplementary material for: The global emergence of a novel Streptococcus suis clade associated with human infections
Source: EMBO Mol Med. 2021 Jun 17;13(7):e13810. doi: 10.15252/emmm.202013810 (PMC8261479; doi:10.15252/emmm.202013810)
Supplement: Supplementary file 4 — Dataset EV3 [file EMMM-13-e13810-s001.xlsx]

## Sheet: Table 1
Dataset EV3. The sub-cellular localization prediction of 25 genes encoded products
Protein ID	Score	Expected Accuracy	Localization Class	Gene Ontology Terms	Annotation Type
DNCANAHA_00012	93	98%	cytoplasm	cytoplasm GO:0005737;	LOCTREE2
DNCANAHA_00042	100	99%	cytoplasm	cytoplasm GO:0005737;	LOCTREE2
DNCANAHA_00043	15	88%	cytoplasm	cytoplasm GO:0005737(IEA);	PSI-BLAST
DNCANAHA_00044	35	89%	secreted	extracellular region GO:0005576;	LOCTREE2
DNCANAHA_00045	95	98%	cytoplasm	cytoplasm GO:0005737;	LOCTREE2
DNCANAHA_00046	100	99%	cytoplasm	cytoplasm GO:0005737;	LOCTREE2
DNCANAHA_00047	25	89%	cytoplasm	cytosol GO:0005829(IDA); membrane GO:0016020(IDA);	PSI-BLAST
DNCANAHA_00048	100	99%	inner membrane	plasma membrane GO:0005886; integral to membrane GO:0016021;	LOCTREE2
DNCANAHA_00049	100	99%	inner membrane	plasma membrane GO:0005886; integral to membrane GO:0016021;	LOCTREE2
DNCANAHA_00051	9	88%	inner membrane	integral to membrane GO:0016021(IDA); plasma membrane GO:0005886(IEA);	PSI-BLAST
DNCANAHA_00181	98	98%	cytoplasm	cytoplasm GO:0005737;	LOCTREE2
DNCANAHA_00465	35	89%	fimbrium	pilus GO:0009289;	LOCTREE2
DNCANAHA_00559	80	95%	secreted	extracellular region GO:0005576;	LOCTREE2
DNCANAHA_00560	91	98%	cytoplasm	cytoplasm GO:0005737;	LOCTREE2
DNCANAHA_00585	99	99%	cytoplasm	cytoplasm GO:0005737;	LOCTREE2
DNCANAHA_00586	16	88%	inner membrane	integral to membrane GO:0016021(IEA); plasma membrane GO:0005886(IEA);	PSI-BLAST
DNCANAHA_00661	100	99%	inner membrane	plasma membrane GO:0005886; integral to membrane GO:0016021;	LOCTREE2
DNCANAHA_01020	77	95%	cytoplasm	cytoplasm GO:0005737;	LOCTREE2
DNCANAHA_01050	48	92%	secreted	extracellular region GO:0005576;	LOCTREE2
DNCANAHA_01288	86	97%	cytoplasm	cytoplasm GO:0005737;	LOCTREE2
DNCANAHA_01292	33	89%	secreted	extracellular region GO:0005576;	LOCTREE2
DNCANAHA_01600	84	96%	secreted	extracellular region GO:0005576;	LOCTREE2
DNCANAHA_01832	99	99%	cytoplasm	cytoplasm GO:0005737;	LOCTREE2
DNCANAHA_01833	92	98%	cytoplasm	cytoplasm GO:0005737;	LOCTREE2
DNCANAHA_01976	46	91%	cytoplasm	cytoplasm GO:0005737;	LOCTREE2
