# Supplementary material for: The global emergence of a novel Streptococcus suis clade associated with human infections
Source: EMBO Mol Med. 2021 Jun 17;13(7):e13810. doi: 10.15252/emmm.202013810 (PMC8261479; doi:10.15252/emmm.202013810)
Supplement: Supplementary file 5 — Dataset EV4 [file EMMM-13-e13810-s005.xlsx]

## Sheet: Information
Dataset EV4. Information of S. suis isolates used in this study.
Strain	ST	BAPS group	Country	Host	Year	Serotype	Phenotype	Reference	Accession	Assembly
01ZN-ST222	1	7	Vietnam	pig	1800/2014	2&1|2	NULL	NCBI_Genome_database	FIRZ01	Draft genome
01ZN-TG183	1	7	Vietnam	pig	1800/2014	2&1|2	NULL	NCBI_Genome_database	FISC01	Draft genome
01ZN-TG187	1	7	Vietnam	pig	1800/2014	2&1|2	NULL	NCBI_Genome_database	FISB01	Draft genome
01ZN-TG189	1	7	Vietnam	pig	1800/2014	2&1|2	NULL	NCBI_Genome_database	FISE01	Draft genome
0424-1	477	2	China	healthy pig	2013	16	tonsil swab	Zou G. et al. 2018	POPC01	Draft genome
05HAS68	28	8	China	healthy pig	2005	2&1|2	avirulent	Chen C. et al. 2007	CP002007	Complete Genome
05ZYH33	945	7	China	Human	2005	2&1|2	Systemic (Brain)	Chen C. et al. 2007	CP000407	Complete Genome
07SC3	7	7	China	diseased pig	2007	2&1|2	NULL	Chen C. et al. 2013	ALKP01	Draft genome
0915-1	937	6	China	healthy pig	2013	15	tonsil swab	Zou G. et al. 2018	PONI01	Draft genome
0Z-A	1	7	Vietnam	diseased pig	2010	2&1|2	Systemic (other)	Weinert LA. et al. 2015	CDSG01	Draft genome
0Z-B	1	7	Vietnam	diseased pig	2010	2&1|2	Systemic (other)	Weinert LA. et al. 2015	CDSK01	Draft genome
0Z-C	1	7	Vietnam	diseased pig	2010	2&1|2	Systemic (other)	Weinert LA. et al. 2015	CDSH01	Draft genome
0Z-D	1	7	Vietnam	diseased pig	2010	2&1|2	Systemic (other)	Weinert LA. et al. 2015	CDSN01	Draft genome
1008	NA	5	China	healthy pig	2013	NCL3	tonsil swab	Zou G. et al. 2018	POMT01	Draft genome
1012	188	2	China	healthy pig	2013	16	tonsil swab	Zou G. et al. 2018	POMS01	Draft genome
1024-1	1	7	China	healthy pig	2013	2&1|2	tonsil swab	Zou G. et al. 2018	POMR01	Draft genome
1034	926	6	China	healthy pig	2013	31	tonsil swab	Zou G. et al. 2018	POMQ01	Draft genome
1044	94	3	China	healthy pig	2013	4	tonsil swab	Zou G. et al. 2018	POMP01	Draft genome
1047	188	2	China	healthy pig	2013	16	tonsil swab	Zou G. et al. 2018	POMO01	Draft genome
1050	NA	5	China	healthy pig	2013	29	tonsil swab	Zou G. et al. 2018	POMN01	Draft genome
1051	NA	5	China	healthy pig	2013	29	tonsil swab	Zou G. et al. 2018	POMM01	Draft genome
1052	NA	5	China	healthy pig	2013	29	tonsil swab	Zou G. et al. 2018	POML01	Draft genome
1053	NA	5	China	healthy pig	2013	29	tonsil swab	Zou G. et al. 2018	POMK01	Draft genome
10581	71	5	Denmark	diseased pig	1980s–1990s	13	NULL	Chen C. et al. 2013	ALKQ01	Draft genome
1059	926	6	China	healthy pig	2013	31	tonsil swab	Zou G. et al. 2018	POMJ01	Draft genome
105	1	7	Argentina	Human	1995	2&1|2		Callejo R. et al. 2016	SRR3954837	Draft genome
1060	NA	6	China	healthy pig	2013	31	tonsil swab	Zou G. et al. 2018	POMI01	Draft genome
1069	NA	6	China	healthy pig	2013	31	tonsil swab	Zou G. et al. 2018	POMH01	Draft genome
106	1	7	Argentina	Human	2003	2&1|2		Callejo R. et al. 2016	SRR3954838	Draft genome
1070	NA	5	China	healthy pig	2013	29	tonsil swab	Zou G. et al. 2018	POMG01	Draft genome
1076	931	6	China	healthy pig	2013	NCL5	tonsil swab	Zou G. et al. 2018	POMF01	Draft genome
107	1	7	Argentina	Human	2003	2&1|2		Callejo R. et al. 2016	SRR3954839	Draft genome
108	28	8	Argentina	Healthy pig	2006	Non-typeable		Callejo R. et al. 2016	SRR3954840	Draft genome
109	1	7	Argentina	Human	2003	2&1|2		Callejo R. et al. 2016	SRR3954841	Draft genome
1100	930	6	China	healthy pig	2013	Non-typeable	tonsil swab	Zou G. et al. 2018	POME01	Draft genome
1101	930	6	China	healthy pig	2013	Non-typeable	tonsil swab	Zou G. et al. 2018	POMD01	Draft genome
1102	NA	5	China	healthy pig	2013	Non-typeable	tonsil swab	Zou G. et al. 2018	POMC01	Draft genome
110	1	7	Argentina	Human	2013	2&1|2		Callejo R. et al. 2016	SRR3954842	Draft genome
1113	931	6	China	healthy pig	2013	NCL5	tonsil swab	Zou G. et al. 2018	POMB01	Draft genome
1123	NA	5	China	healthy pig	2013	Non-typeable	tonsil swab	Zou G. et al. 2018	POMA01	Draft genome
112	1	7	Argentina	Human	2012	2&1|2		Callejo R. et al. 2016	SRR3954844	Draft genome
113	1	7	Argentina	Human	2014	2&1|2		Callejo R. et al. 2016	SRR3954845	Draft genome
1140	930	6	China	healthy pig	2013	Non-typeable	tonsil swab	Zou G. et al. 2018	POLZ01	Draft genome
1141-1	NA	5	China	healthy pig	2013	NCL8	tonsil swab	Zou G. et al. 2018	POLY01	Draft genome
114	1	7	Argentina	Human	2012	2&1|2		Callejo R. et al. 2016	SRR3954846	Draft genome
11538	53	2	Netherlands	diseased pig	1980s–1990s	5	NULL	Chen C. et al. 2013	ALKS01	Draft genome
11611	1	7	Germany	Human	NA	2&1|2	patient	Chen C. et al. 2013	ALKR01	Draft genome
1164	NA	5	China	healthy pig	2013	NCL8	tonsil swab	Zou G. et al. 2018	POLX01	Draft genome
1165	930	6	China	healthy pig	2013	Non-typeable	tonsil swab	Zou G. et al. 2018	POLW01	Draft genome
1170	NA	5	China	healthy pig	2013	NCL8	tonsil swab	Zou G. et al. 2018	POLV01	Draft genome
1171	NA	5	China	healthy pig	2013	NCL8	tonsil swab	Zou G. et al. 2018	POLU01	Draft genome
1176	NA	5	China	healthy pig	2013	NCL8	tonsil swab	Zou G. et al. 2018	POLT01	Draft genome
1180	NA	6	China	healthy pig	2013	15	tonsil swab	Zou G. et al. 2018	POLS01	Draft genome
1188	NA	5	China	healthy pig	2013	NCL7	tonsil swab	Zou G. et al. 2018	POLR01	Draft genome
1194	NA	5	China	healthy pig	2013	NCL7	tonsil swab	Zou G. et al. 2018	POLQ01	Draft genome
1200	NA	2	China	healthy pig	2013	16	tonsil swab	Zou G. et al. 2018	POLP01	Draft genome
1214	NA	2	China	healthy pig	2013	16	tonsil swab	Zou G. et al. 2018	POLO01	Draft genome
1215	NA	2	China	healthy pig	2013	16	tonsil swab	Zou G. et al. 2018	POLN01	Draft genome
1219	NA	5	China	healthy pig	2013	NCL8	tonsil swab	Zou G. et al. 2018	POLM01	Draft genome
1225	NA	1	China	healthy pig	2013	Non-typeable	tonsil swab	Zou G. et al. 2018	POLL01	Draft genome
123	NA	5	China	healthy pig	2013	Non-typeable	tonsil swab	Zou G. et al. 2018	POQC01	Draft genome
1247	477	2	China	healthy pig	2013	16	tonsil swab	Zou G. et al. 2018	POLK01	Draft genome
1248	NA	5	China	healthy pig	2013	Non-typeable	tonsil swab	Zou G. et al. 2018	POLJ01	Draft genome
1251	477	2	China	healthy pig	2013	16	tonsil swab	Zou G. et al. 2018	POLI01	Draft genome
1259	477	2	China	healthy pig	2013	16	tonsil swab	Zou G. et al. 2018	POLH01	Draft genome
1261	NA	2	China	healthy pig	2013	11	tonsil swab	Zou G. et al. 2018	POLG01	Draft genome
1262	477	2	China	healthy pig	2013	16	tonsil swab	Zou G. et al. 2018	POLF01	Draft genome
1263	477	2	China	healthy pig	2013	16	tonsil swab	Zou G. et al. 2018	POLE01	Draft genome
1264	477	2	China	healthy pig	2013	16	tonsil swab	Zou G. et al. 2018	POLD01	Draft genome
1267	NA	2	China	healthy pig	2013	15	tonsil swab	Zou G. et al. 2018	POLC01	Draft genome
1275	NA	5	China	healthy pig	2013	15	tonsil swab	Zou G. et al. 2018	POLB01	Draft genome
1276	925	2	China	healthy pig	2013	16	tonsil swab	Zou G. et al. 2018	POLA01	Draft genome
1279	NA	5	China	healthy pig	2013	Non-typeable	tonsil swab	Zou G. et al. 2018	POKZ01	Draft genome
12814	91	2	Denmark	diseased pig	1980s–1990s	11	NULL	Chen C. et al. 2013	ALKT01	Draft genome
12V457	29	8	Netherlands	diseased pig	2006	7	CSF or blood culture	Willemse N. et al. 2016	CZEB01	Draft genome
1313	NA	6	China	healthy pig	2013	15	tonsil swab	Zou G. et al. 2018	POKY01	Draft genome
1314	477	2	China	healthy pig	2013	16	tonsil swab	Zou G. et al. 2018	POKX01	Draft genome
1317	477	2	China	healthy pig	2013	16	tonsil swab	Zou G. et al. 2018	POKW01	Draft genome
1318	477	2	China	healthy pig	2013	16	tonsil swab	Zou G. et al. 2018	POKV01	Draft genome
1324	925	2	China	healthy pig	2013	16	tonsil swab	Zou G. et al. 2018	POKU01	Draft genome
1342	NA	2	China	healthy pig	2013	11	tonsil swab	Zou G. et al. 2018	POKT01	Draft genome
1356	423	2	China	healthy pig	2013	NCL4	tonsil swab	Zou G. et al. 2018	POKS01	Draft genome
1358	7	7	China	healthy pig	2013	2&1|2	tonsil swab	Zou G. et al. 2018	POKR01	Draft genome
1360	423	2	China	healthy pig	2013	NCL4	tonsil swab	Zou G. et al. 2018	POKQ01	Draft genome
1367	NA	2	China	healthy pig	2013	4	tonsil swab	Zou G. et al. 2018	POKP01	Draft genome
1369	NA	2	China	healthy pig	2013	4	tonsil swab	Zou G. et al. 2018	POKO01	Draft genome
1371	499	6	China	healthy pig	2013	5	tonsil swab	Zou G. et al. 2018	POKN01	Draft genome
1372	NA	5	China	healthy pig	2013	21	tonsil swab	Zou G. et al. 2018	POKM01	Draft genome
13730	6	7	Netherlands	Human	1980s–1990s	1&14	NULL	Chen C. et al. 2013	ALKU01	Draft genome
1380	939	2	China	healthy pig	2013	12	tonsil swab	Zou G. et al. 2018	POKL01	Draft genome
1381	939	2	China	healthy pig	2013	12	tonsil swab	Zou G. et al. 2018	POKK01	Draft genome
1383	939	2	China	healthy pig	2013	12	tonsil swab	Zou G. et al. 2018	POKJ01	Draft genome
138	NA	6	China	healthy pig	2013	15	tonsil swab	Zou G. et al. 2018	POQB01	Draft genome
139	920	2	China	healthy pig	2013	16	tonsil swab	Zou G. et al. 2018	POQA01	Draft genome
13	920	2	China	healthy pig	2013	16	tonsil swab	Zou G. et al. 2018	POQR01	Draft genome
1416	932	2	China	healthy pig	2013	Non-typeable	tonsil swab	Zou G. et al. 2018	POKI01	Draft genome
142	920	2	China	healthy pig	2013	16	tonsil swab	Zou G. et al. 2018	POPZ01	Draft genome
143	920	2	China	healthy pig	2013	16	tonsil swab	Zou G. et al. 2018	POPY01	Draft genome
14636	87	9	Netherlands	diseased pig	1980s–1990s	8	NULL	Chen C. et al. 2013	ALKV01	Draft genome
1463	NA	1	China	healthy pig	2013	Non-typeable	tonsil swab	Zou G. et al. 2018	POKH01	Draft genome
148	NA	6	China	healthy pig	2013	9	tonsil swab	Zou G. et al. 2018	POPX01	Draft genome
1496	NA	6	China	healthy pig	2013	21	tonsil swab	Zou G. et al. 2018	POKG01	Draft genome
14A	481	5	Canada	healthy pig	1980s–1990s	21	NULL	Chen C. et al. 2013	ALKW01	Draft genome
15	NA	1	China	healthy pig	2013	Non-typeable	tonsil swab	Zou G. et al. 2018	POQQ01	Draft genome
1612	918	2	China	healthy pig	2013	28	tonsil swab	Zou G. et al. 2018	POKF01	Draft genome
166	938	5	China	healthy pig	2013	NCL1	tonsil swab	Zou G. et al. 2018	POPW01	Draft genome
1700	188	2	China	healthy pig	2013	16	tonsil swab	Zou G. et al. 2018	POKE01	Draft genome
1721	921	6	China	healthy pig	2013	31	tonsil swab	Zou G. et al. 2018	POKD01	Draft genome
1722	921	6	China	healthy pig	2013	31	tonsil swab	Zou G. et al. 2018	POKC01	Draft genome
1776	NA	1	China	healthy pig	2013	Non-typeable	tonsil swab	Zou G. et al. 2018	POKB01	Draft genome
1781	188	2	China	healthy pig	2013	16	tonsil swab	Zou G. et al. 2018	POKA01	Draft genome
1782	188	2	China	healthy pig	2013	16	tonsil swab	Zou G. et al. 2018	POJZ01	Draft genome
1783	188	2	China	healthy pig	2013	16	tonsil swab	Zou G. et al. 2018	POJY01	Draft genome
179	117	8	China	healthy pig	2013	3	tonsil swab	Zou G. et al. 2018	POPV01	Draft genome
180	499	6	China	healthy pig	2013	5	tonsil swab	Zou G. et al. 2018	POPU01	Draft genome
183	250	2	China	healthy pig	2013	16	tonsil swab	Zou G. et al. 2018	POPT01	Draft genome
189	938	5	China	healthy pig	2013	NCL1	tonsil swab	Zou G. et al. 2018	POPS01	Draft genome
191	117	8	China	healthy pig	2013	3	tonsil swab	Zou G. et al. 2018	POPR01	Draft genome
192	117	8	China	healthy pig	2013	3	tonsil swab	Zou G. et al. 2018	POPQ01	Draft genome
1953	NA	1	China	healthy pig	2013	Non-typeable	tonsil swab	Zou G. et al. 2018	POJX01	Draft genome
1961	926	6	China	healthy pig	2013	31	tonsil swab	Zou G. et al. 2018	POJW01	Draft genome
1980	927	2	China	healthy pig	2013	16	tonsil swab	Zou G. et al. 2018	POJV01	Draft genome
1982	NA	5	China	healthy pig	2013	28	tonsil swab	Zou G. et al. 2018	POJU01	Draft genome
2000343	1	7	Netherlands	Human	2000	2&1|2	CSF or blood culture	Willemse N. et al. 2016	CZET01	Draft genome
2001171	20	4	Netherlands	Human	2000	2&1|2	CSF or blood culture	Willemse N. et al. 2016	CZDY01	Draft genome
2001946	1	7	Netherlands	Human	2000	2&1|2	CSF or blood culture	Willemse N. et al. 2016	CZDO01	Draft genome
2010	919	2	China	healthy pig	2013	28	tonsil swab	Zou G. et al. 2018	POJT01	Draft genome
2011423	1	7	Netherlands	Human	2001	2&1|2	CSF or blood culture	Willemse N. et al. 2016	CZEO01	Draft genome
2012092	20	4	Netherlands	Human	2001	2&1|2	CSF or blood culture	Willemse N. et al. 2016	CZEK01	Draft genome
2032008	20	4	Netherlands	Human	2003	2&1|2	CSF or blood culture	Willemse N. et al. 2016	CZEV01	Draft genome
2039	928	2	China	healthy pig	2013	16	tonsil swab	Zou G. et al. 2018	POJS01	Draft genome
2041	919	2	China	healthy pig	2013	28	tonsil swab	Zou G. et al. 2018	POJR01	Draft genome
2049-1	928	2	China	healthy pig	2013	16	tonsil swab	Zou G. et al. 2018	POJQ01	Draft genome
2051729	20	4	Netherlands	Human	2005	2&1|2	CSF or blood culture	Willemse N. et al. 2016	CZEE01	Draft genome
2052	NA	2	China	healthy pig	2013	30	tonsil swab	Zou G. et al. 2018	POJP01	Draft genome
2061238	146	7	Netherlands	Human	2006	2&1|2	CSF or blood culture	Willemse N. et al. 2016	CZDQ01	Draft genome
2061410	1	7	Netherlands	Human	2006	2&1|2	CSF or blood culture	Willemse N. et al. 2016	CZDV01	Draft genome
2070	919	2	China	healthy pig	2013	28	tonsil swab	Zou G. et al. 2018	POJO01	Draft genome
2071319	1	7	Netherlands	Human	2007	2&1|2	CSF or blood culture	Willemse N. et al. 2016	CZEQ01	Draft genome
207	117	8	China	healthy pig	2013	3	tonsil swab	Zou G. et al. 2018	POPP01	Draft genome
2080	NA	5	China	healthy pig	2013	29	tonsil swab	Zou G. et al. 2018	POJN01	Draft genome
2089	NA	6	China	healthy pig	2013	15	tonsil swab	Zou G. et al. 2018	POJM01	Draft genome
2100	NA	5	China	healthy pig	2013	29	tonsil swab	Zou G. et al. 2018	POJL01	Draft genome
2101	NA	5	China	healthy pig	2013	21	tonsil swab	Zou G. et al. 2018	POJK01	Draft genome
2150651	1	7	Netherlands	Human	2015	2&1|2	CSF	NCBI_Genome_database	FWZS01	Draft genome
2151	NA	2	China	healthy pig	2013	Non-typeable	tonsil swab	Zou G. et al. 2018	POJJ01	Draft genome
2169	NA	5	China	healthy pig	2013	Non-typeable	tonsil swab	Zou G. et al. 2018	POJI01	Draft genome
217	250	2	China	healthy pig	2013	16	tonsil swab	Zou G. et al. 2018	POPO01	Draft genome
2187	NA	1	China	healthy pig	2013	Non-typeable	tonsil swab	Zou G. et al. 2018	POJH01	Draft genome
2203-1	NA	5	China	healthy pig	2013	NCL3	tonsil swab	Zou G. et al. 2018	POJG01	Draft genome
22083	82	6	Denmark	diseased pig	1980s–1990s	9	NULL	Chen C. et al. 2013	ALKY01	Draft genome
2214	NA	2	China	healthy pig	2013	31	tonsil swab	Zou G. et al. 2018	POJF01	Draft genome
2215	NA	2	China	healthy pig	2013	16	tonsil swab	Zou G. et al. 2018	POJE01	Draft genome
2219	NA	1	China	healthy pig	2013	12	tonsil swab	Zou G. et al. 2018	POJD01	Draft genome
2231	NA	1	China	healthy pig	2013	Non-typeable	tonsil swab	Zou G. et al. 2018	POJC01	Draft genome
2233	NA	5	China	healthy pig	2013	NCL2	tonsil swab	Zou G. et al. 2018	POJB01	Draft genome
2254	NA	5	China	healthy pig	2013	Non-typeable	tonsil swab	Zou G. et al. 2018	POJA01	Draft genome
2256	NA	1	China	healthy pig	2013	Non-typeable	tonsil swab	Zou G. et al. 2018	POIZ01	Draft genome
2261	NA	6	China	healthy pig	2013	15	tonsil swab	Zou G. et al. 2018	POIY01	Draft genome
2283	7	7	China	healthy pig	2013	2&1|2	tonsil swab	Zou G. et al. 2018	POIX01	Draft genome
2355	7	7	China	healthy pig	2013	2&1|2	tonsil swab	Zou G. et al. 2018	POIW01	Draft genome
2440	934	2	China	healthy pig	2013	16	tonsil swab	Zou G. et al. 2018	POIV01	Draft genome
2464	499	6	China	healthy pig	2013	5	tonsil swab	Zou G. et al. 2018	POIU01	Draft genome
2481	NA	6	China	healthy pig	2013	9	tonsil swab	Zou G. et al. 2018	POIT01	Draft genome
2524	55	2	Netherlands	diseased pig	1980s–1990s	6	NULL	Chen C. et al. 2013	ALKZ01	Draft genome
2578	NA	1	China	healthy pig	2014	Non-typeable	tonsil swab	Zou G. et al. 2018	POIS01	Draft genome
25	920	2	China	healthy pig	2013	16	tonsil swab	Zou G. et al. 2018	POQP01	Draft genome
262	NA	2	China	healthy pig	2013	16	tonsil swab	Zou G. et al. 2018	POPN01	Draft genome
2651	56	2	Netherlands	diseased pig	1980s–1990s	2&1|2	NULL	Chen C. et al. 2013	ALLA01	Draft genome
2674	NA	1	China	healthy pig	2014	Non-typeable	tonsil swab	Zou G. et al. 2018	POIR01	Draft genome
2726	73	2	Netherlands	diseased pig	1980s–1990s	16	NULL	Chen C. et al. 2013	ALLB01	Draft genome
2737	NA	5	China	healthy pig	2014	NCL8	tonsil swab	Zou G. et al. 2018	POIQ01	Draft genome
2741	NA	1	China	healthy pig	2014	Non-typeable	tonsil swab	Zou G. et al. 2018	POIP01	Draft genome
2761	929	5	China	healthy pig	2014	Non-typeable	tonsil swab	Zou G. et al. 2018	POIO01	Draft genome
2764	NA	6	China	healthy pig	2014	Non-typeable	tonsil swab	Zou G. et al. 2018	POIN01	Draft genome
2774	NA	1	China	healthy pig	2014	Non-typeable	tonsil swab	Zou G. et al. 2018	POIM01	Draft genome
2795	NA	5	China	healthy pig	2014	NCL8	tonsil swab	Zou G. et al. 2018	POIL01	Draft genome
2797	NA	5	China	healthy pig	2014	NCL8	tonsil swab	Zou G. et al. 2018	POIK01	Draft genome
2828	NA	5	China	healthy pig	2014	NCL8	tonsil swab	Zou G. et al. 2018	POIJ01	Draft genome
2829	NA	5	China	healthy pig	2014	NCL8	tonsil swab	Zou G. et al. 2018	POII01	Draft genome
2838	NA	5	China	healthy pig	2014	NCL8	tonsil swab	Zou G. et al. 2018	POIH01	Draft genome
2843	NA	1	China	healthy pig	2014	Non-typeable	tonsil swab	Zou G. et al. 2018	POIG01	Draft genome
2847	NA	1	China	healthy pig	2014	31	tonsil swab	Zou G. et al. 2018	POIF01	Draft genome
2873	NA	6	China	healthy pig	2014	15	tonsil swab	Zou G. et al. 2018	POIE01	Draft genome
293	117	8	China	healthy pig	2013	3	tonsil swab	Zou G. et al. 2018	POPM01	Draft genome
3096	922	5	China	healthy pig	2014	NCL7	tonsil swab	Zou G. et al. 2018	POID01	Draft genome
30	920	2	China	healthy pig	2013	16	tonsil swab	Zou G. et al. 2018	POQO01	Draft genome
31	920	2	China	healthy pig	2013	16	tonsil swab	Zou G. et al. 2018	POQN01	Draft genome
324	925	2	China	healthy pig	2013	16	tonsil swab	Zou G. et al. 2018	POPL01	Draft genome
326	925	2	China	healthy pig	2013	16	tonsil swab	Zou G. et al. 2018	POPK01	Draft genome
347	917	2	China	healthy pig	2013	25	tonsil swab	Zou G. et al. 2018	POPJ01	Draft genome
350	917	2	China	healthy pig	2013	25	tonsil swab	Zou G. et al. 2018	POPI01	Draft genome
355	925	2	China	healthy pig	2013	16	tonsil swab	Zou G. et al. 2018	POPH01	Draft genome
356	925	2	China	healthy pig	2013	16	tonsil swab	Zou G. et al. 2018	POPG01	Draft genome
36	920	2	China	healthy pig	2013	16	tonsil swab	Zou G. et al. 2018	POQM01	Draft genome
378	NA	5	China	healthy pig	2013	NCL3	tonsil swab	Zou G. et al. 2018	POPF01	Draft genome
380	NA	6	China	healthy pig	2013	15	tonsil swab	Zou G. et al. 2018	POPE01	Draft genome
393	NA	2	China	healthy pig	2013	12	tonsil swab	Zou G. et al. 2018	POPD01	Draft genome
42A	76	3	Canada	healthy pig	1980s–1990s	19	NULL	Chen C. et al. 2013	ALLV01	Draft genome
4417	78	2	Denmark	diseased pig	1980s–1990s	10	NULL	Chen C. et al. 2013	ALLC01	Draft genome
4961	35	8	Netherlands	diseased pig	1980s–1990s	3	NULL	Chen C. et al. 2013	ALLD01	Draft genome
52	920	2	China	healthy pig	2013	16	tonsil swab	Zou G. et al. 2018	POQL01	Draft genome
53	920	2	China	healthy pig	2013	16	tonsil swab	Zou G. et al. 2018	POQK01	Draft genome
5428	13	2	Denmark	diseased pig	1980s–1990s	1&14	NULL	Chen C. et al. 2013	ALLZ01	Draft genome
6112	1	7	Netherlands	diseased pig	1992	1&14	CSF or blood culture	Willemse N. et al. 2016	CZDR01	Draft genome
614	NA	1	China	healthy pig	2013	Non-typeable	tonsil swab	Zou G. et al. 2018	POPB01	Draft genome
615	NA	6	China	healthy pig	2013	NCL4	tonsil swab	Zou G. et al. 2018	POPA01	Draft genome
61	NA	6	China	healthy pig	2013	31	tonsil swab	Zou G. et al. 2018	POQJ01	Draft genome
629	NA	6	China	healthy pig	2013	NCL4	tonsil swab	Zou G. et al. 2018	POOZ01	Draft genome
635	NA	6	China	healthy pig	2013	NCL4	tonsil swab	Zou G. et al. 2018	POOY01	Draft genome
6388	1	7	Netherlands	diseased pig	1992	1&14	CSF or blood culture	Willemse N. et al. 2016	CZEI01	Draft genome
639	NA	6	China	healthy pig	2013	NCL4	tonsil swab	Zou G. et al. 2018	POOX01	Draft genome
649	NA	5	China	healthy pig	2013	NCL8	tonsil swab	Zou G. et al. 2018	POOW01	Draft genome
6555	13	2	Netherlands	diseased pig	1992	1&14	CSF or blood culture	Willemse N. et al. 2016	CZED01	Draft genome
666	NA	1	China	healthy pig	2013	Non-typeable	tonsil swab	Zou G. et al. 2018	POOV01	Draft genome
667	940	6	China	healthy pig	2013	15	tonsil swab	Zou G. et al. 2018	POOU01	Draft genome
673	NA	5	China	healthy pig	2013	Non-typeable	tonsil swab	Zou G. et al. 2018	POOT01	Draft genome
676	933	5	China	healthy pig	2013	NCL7	tonsil swab	Zou G. et al. 2018	POOS01	Draft genome
681	NA	5	China	healthy pig	2013	Non-typeable	tonsil swab	Zou G. et al. 2018	POOR01	Draft genome
707	933	5	China	healthy pig	2013	NCL7	tonsil swab	Zou G. et al. 2018	POOQ01	Draft genome
712	933	5	China	healthy pig	2013	NCL7	tonsil swab	Zou G. et al. 2018	POOP01	Draft genome
73	920	2	China	healthy pig	2013	16	tonsil swab	Zou G. et al. 2018	POQI01	Draft genome
768	188	2	China	healthy pig	2013	16	tonsil swab	Zou G. et al. 2018	POOO01	Draft genome
77	920	2	China	healthy pig	2013	16	tonsil swab	Zou G. et al. 2018	POQH01	Draft genome
786	NA	2	China	healthy pig	2013	16	tonsil swab	Zou G. et al. 2018	POON01	Draft genome
789	NA	2	China	healthy pig	2013	15	tonsil swab	Zou G. et al. 2018	POOM01	Draft genome
794	NA	6	China	healthy pig	2013	Non-typeable	tonsil swab	Zou G. et al. 2018	POOL01	Draft genome
796	NA	5	China	healthy pig	2013	NCL2	tonsil swab	Zou G. et al. 2018	POOK01	Draft genome
797	NA	5	China	healthy pig	2013	NCL8	tonsil swab	Zou G. et al. 2018	POOJ01	Draft genome
801	188	2	China	healthy pig	2013	16	tonsil swab	Zou G. et al. 2018	POOI01	Draft genome
803	NA	5	China	healthy pig	2013	5	tonsil swab	Zou G. et al. 2018	POOH01	Draft genome
805	NA	5	China	healthy pig	2013	5	tonsil swab	Zou G. et al. 2018	POOG01	Draft genome
8067	136	4	Netherlands	diseased pig	1996	9	CSF or blood culture	Willemse N. et al. 2016	CZEL01	Draft genome
8074	29	8	Denmark	diseased pig	1980s–1990s	7	NULL	Chen C. et al. 2013	ALLF01	Draft genome
809	937	6	China	healthy pig	2013	15	tonsil swab	Zou G. et al. 2018	POOF01	Draft genome
810	923	2	China	healthy pig	2013	28	tonsil swab	Zou G. et al. 2018	POOE01	Draft genome
811	923	2	China	healthy pig	2013	28	tonsil swab	Zou G. et al. 2018	POOD01	Draft genome
812	11	7	China	healthy pig	2013	1&14	tonsil swab	Zou G. et al. 2018	POOC01	Draft genome
819	NA	5	China	healthy pig	2013	NCL3	tonsil swab	Zou G. et al. 2018	POOB01	Draft genome
81	920	2	China	healthy pig	2013	16	tonsil swab	Zou G. et al. 2018	POQG01	Draft genome
82	NA	6	China	healthy pig	2013	31	tonsil swab	Zou G. et al. 2018	POQF01	Draft genome
832	11	7	China	healthy pig	2013	1&14	tonsil swab	Zou G. et al. 2018	POOA01	Draft genome
83	920	2	China	healthy pig	2013	16	tonsil swab	Zou G. et al. 2018	POQE01	Draft genome
847	NA	6	China	healthy pig	2013	31	tonsil swab	Zou G. et al. 2018	PONZ01	Draft genome
849	937	6	China	healthy pig	2013	15	tonsil swab	Zou G. et al. 2018	PONY01	Draft genome
850	937	6	China	healthy pig	2013	15	tonsil swab	Zou G. et al. 2018	PONX01	Draft genome
857	198	4	China	healthy pig	2013	8	tonsil swab	Zou G. et al. 2018	PONW01	Draft genome
858	198	4	China	healthy pig	2013	8	tonsil swab	Zou G. et al. 2018	PONV01	Draft genome
859	198	4	China	healthy pig	2013	8	tonsil swab	Zou G. et al. 2018	PONU01	Draft genome
861160	20	4	Netherlands	Human	1986	2&1|2	CSF or blood culture	Willemse N. et al. 2016	CZEH01	Draft genome
862	198	4	China	healthy pig	2013	8	tonsil swab	Zou G. et al. 2018	PONT01	Draft genome
863	198	4	China	healthy pig	2013	8	tonsil swab	Zou G. et al. 2018	PONS01	Draft genome
869	198	4	China	healthy pig	2013	8	tonsil swab	Zou G. et al. 2018	PONR01	Draft genome
870040	1	7	Netherlands	Human	1987	2&1|2	CSF or blood culture	Willemse N. et al. 2016	CZDK01	Draft genome
874	NA	5	China	healthy pig	2013	5	tonsil swab	Zou G. et al. 2018	PONQ01	Draft genome
88-1861	946	1	Canada	diseased pig	1980s–1990s	Non-typeable	NULL	Chen C. et al. 2013	ALLW01	Draft genome
8830	775	2	Denmark	diseased pig	1980s–1990s	12	NULL	Chen C. et al. 2013	ALLH01	Draft genome
88-5299A	68	5	Canada	diseased pig	1980s–1990s	24	NULL	Chen C. et al. 2013	ALLX01	Draft genome
889	198	4	China	healthy pig	2013	8	tonsil swab	Zou G. et al. 2018	PONP01	Draft genome
890267	1	7	Netherlands	Human	1989	2&1|2	CSF or blood culture	Willemse N. et al. 2016	CZDM01	Draft genome
890	198	4	China	healthy pig	2013	8	tonsil swab	Zou G. et al. 2018	PONO01	Draft genome
89-1591	25	8	Canada	diseased pig	1980s–1990s	2&1|2	NULL	Chen C. et al. 2013	ALLI01	Draft genome
89-2479	483	3	Canada	diseased pig	1980s–1990s	23	NULL	Chen C. et al. 2013	ALLJ01	Draft genome
89-3576-3	69	2	Canada	diseased pig	1980s–1990s	25	NULL	Chen C. et al. 2013	ALLK01	Draft genome
893	NA	2	China	healthy pig	2013	15	tonsil swab	Zou G. et al. 2018	PONN01	Draft genome
89-4109-1	NA	1	Canada	diseased pig	1980s–1990s	Non-typeable	NULL	Chen C. et al. 2013	ALLL01	Draft genome
89-5259	72	5	Canada	diseased pig	1980s–1990s	27	NULL	Chen C. et al. 2013	ALLM01	Draft genome
89-590	75	2	Canada	diseased pig	1980s–1990s	28	NULL	Chen C. et al. 2013	ALLY01	Draft genome
895	NA	2	China	healthy pig	2013	15	tonsil swab	Zou G. et al. 2018	PONM01	Draft genome
899	NA	6	China	healthy pig	2013	31	tonsil swab	Zou G. et al. 2018	PONL01	Draft genome
900	NA	6	China	healthy pig	2013	31	tonsil swab	Zou G. et al. 2018	PONK01	Draft genome
901131	134	7	Netherlands	Human	1990	2&1|2	CSF or blood culture	Willemse N. et al. 2016	CZEW01	Draft genome
90-1330	28	8	Canada	healthy pig	1990	2&1|2	avirulent	LeBel G. et al. 2014	CP012731	Complete Genome
902409	1	7	Netherlands	Human	1990	2&1|2	CSF or blood culture	Willemse N. et al. 2016	CZDT01	Draft genome
907	937	6	China	healthy pig	2013	15	tonsil swab	Zou G. et al. 2018	PONJ01	Draft genome
920694	20	4	Netherlands	Human	1992	2&1|2	CSF or blood culture	Willemse N. et al. 2016	CZES01	Draft genome
92-1191	92	5	Canada	diseased pig	1980s–1990s	29	NULL	Chen C. et al. 2013	ALLN01	Draft genome
92-1400	77	2	Canada	diseased pig	1980s–1990s	30	NULL	Chen C. et al. 2013	ALLO01	Draft genome
927	NA	6	China	healthy pig	2013	31	tonsil swab	Zou G. et al. 2018	PONH01	Draft genome
931260	20	4	Netherlands	Human	1993	2&1|2	CSF or blood culture	Willemse N. et al. 2016	CZDW01	Draft genome
939	NA	6	China	healthy pig	2013	31	tonsil swab	Zou G. et al. 2018	PONG01	Draft genome
93A	76	3	Canada	healthy pig	1980s–1990s	17	NULL	Chen C. et al. 2013	ALLQ01	Draft genome
940056	1	7	Netherlands	Human	1994	2&1|2	CSF or blood culture	Willemse N. et al. 2016	CZEU01	Draft genome
9401240	220	6	Netherlands	diseased pig	2006	9	CSF or blood culture	Willemse N. et al. 2016	CZEF01	Draft genome
9402159	13	2	Netherlands	diseased pig	2006	1&14	CSF or blood culture	Willemse N. et al. 2016	CZEM01	Draft genome
9402372	16	4	Netherlands	diseased pig	2006	9	CSF or blood culture	Willemse N. et al. 2016	CZEN01	Draft genome
940255	20	4	Netherlands	Human	1994	2&1|2	CSF or blood culture	Willemse N. et al. 2016	CZDN01	Draft genome
940430	1	7	Netherlands	Human	1994	2&1|2	CSF or blood culture	Willemse N. et al. 2016	CZDX01	Draft genome
9406160	16	4	Netherlands	diseased pig	2006	9	CSF or blood culture	Willemse N. et al. 2016	CZDP01	Draft genome
941372	20	4	Netherlands	Human	1994	2&1|2	CSF or blood culture	Willemse N. et al. 2016	CZEJ01	Draft genome
942	94	3	China	healthy pig	2013	4	tonsil swab	Zou G. et al. 2018	PONF01	Draft genome
944	94	3	China	healthy pig	2013	4	tonsil swab	Zou G. et al. 2018	PONE01	Draft genome
949	NA	5	China	healthy pig	2013	29	tonsil swab	Zou G. et al. 2018	POND01	Draft genome
950136	20	4	Netherlands	Human	1995	2&1|2	CSF or blood culture	Willemse N. et al. 2016	CZDZ01	Draft genome
9501632	87	9	Netherlands	diseased pig	2006	8	CSF or blood culture	Willemse N. et al. 2016	CZDU01	Draft genome
955	NA	5	China	healthy pig	2013	29	tonsil swab	Zou G. et al. 2018	PONC01	Draft genome
957	188	2	China	healthy pig	2013	16	tonsil swab	Zou G. et al. 2018	PONB01	Draft genome
963	NA	5	China	healthy pig	2013	NCL3	tonsil swab	Zou G. et al. 2018	PONA01	Draft genome
964	NA	5	China	healthy pig	2013	29	tonsil swab	Zou G. et al. 2018	POMZ01	Draft genome
965	188	2	China	healthy pig	2013	16	tonsil swab	Zou G. et al. 2018	POMY01	Draft genome
966	188	2	China	healthy pig	2013	16	tonsil swab	Zou G. et al. 2018	POMX01	Draft genome
969	NA	5	China	healthy pig	2013	29	tonsil swab	Zou G. et al. 2018	POMW01	Draft genome
970	NA	5	China	healthy pig	2013	Non-typeable	tonsil swab	Zou G. et al. 2018	POMV01	Draft genome
971344	1	7	Netherlands	Human	1997	2&1|2	CSF or blood culture	Willemse N. et al. 2016	CZDL01	Draft genome
971724	1	7	Netherlands	Human	1997	2&1|2	CSF or blood culture	Willemse N. et al. 2016	CZEG01	Draft genome
98001	7	7	China	diseased pig	1998	2&1|2		Du P. et al. 2017	SRR2649234	Draft genome
98015	7	7	China	Human	1998	2&1|2		Du P. et al. 2017	SRR2649235	Draft genome
985	NA	5	China	healthy pig	2013	29	tonsil swab	Zou G. et al. 2018	POMU01	Draft genome
98HAH33	NA	7	China	Human	1998	2&1|2	NULL	Chen C. et al. 2007	CP000408	Complete Genome
9903	7	7	China	Human	1999	2&1|2		Du P. et al. 2017	SRR2649236	Draft genome
A7	7	7	China	diseased pig	2007	2&1|2	Systemic (Brain)	Zhang A. et al. 2011	CP002570	Complete Genome
AH681	475	5	China	pig	2007-11-08	Non-typeable	NULL	Pan,Z.,et al. Unpublished	CP025043	Complete Genome
B10F	1	7	Vietnam	Human	2000	2&1|2	brain	Weinert LA. et al. 2015	CDTX01	Draft genome
B11G	1	7	Vietnam	Human	2000	2&1|2	brain	Weinert LA. et al. 2015	CDSL01	Draft genome
B17H	1	7	Vietnam	Human	2000	2&1|2	brain	Weinert LA. et al. 2015	CDSJ01	Draft genome
B18E	1	7	Vietnam	Human	2000	2&1|2	brain	Weinert LA. et al. 2015	CDSI01	Draft genome
B18I	1	7	Vietnam	Human	2000	2&1|2	brain	Weinert LA. et al. 2015	CDSM01	Draft genome
B21L	1	7	Vietnam	Human	2000	2&1|2	brain	Weinert LA. et al. 2015	CDSO01	Draft genome
B21Q	1	7	Vietnam	Human	2001	2&1|2	brain	Weinert LA. et al. 2015	CDSW01	Draft genome
B21S	1	7	Vietnam	Human	2001	2&1|2	brain	Weinert LA. et al. 2015	CDSP01	Draft genome
B21T	1	7	Vietnam	Human	2001	2&1|2	brain	Weinert LA. et al. 2015	CDSQ01	Draft genome
B22X	1	7	Vietnam	Human	2002	2&1|2	brain	Weinert LA. et al. 2015	CDVF01	Draft genome
B23J	1	7	Vietnam	Human	2000	2&1|2	brain	Weinert LA. et al. 2015	CDSR01	Draft genome
B23M	1	7	Vietnam	Human	2000	2&1|2	brain	Weinert LA. et al. 2015	CDST01	Draft genome
B23U	1	7	Vietnam	Human	2001	2&1|2	brain	Weinert LA. et al. 2015	CDSU01	Draft genome
B24O	1	7	Vietnam	Human	2001	2&1|2	brain	Weinert LA. et al. 2015	CDSS01	Draft genome
B24W	1	7	Vietnam	Human	2002	2&1|2	brain	Weinert LA. et al. 2015	CDSV01	Draft genome
B26N	1	7	Vietnam	Human	2001	2&1|2	brain	Weinert LA. et al. 2015	CDSY01	Draft genome
B27R	1	7	Vietnam	Human	2001	2&1|2	brain	Weinert LA. et al. 2015	CDVN01	Draft genome
B27V	1	7	Vietnam	Human	2001	2&1|2	brain	Weinert LA. et al. 2015	CDTA01	Draft genome
B28P	1	7	Vietnam	Human	2001	2&1|2	brain	Weinert LA. et al. 2015	CDTB01	Draft genome
B28Y	1	7	Vietnam	Human	2002	2&1|2	brain	Weinert LA. et al. 2015	CDUO01	Draft genome
B29K	1	7	Vietnam	Human	2000	2&1|2	brain	Weinert LA. et al. 2015	CDTH01	Draft genome
B31C	1	7	Vietnam	Human	2002	2&1|2	brain	Weinert LA. et al. 2015	CDSX01	Draft genome
B32J	1	7	Vietnam	Human	2003	2&1|2	brain	Weinert LA. et al. 2015	CDTE01	Draft genome
B33L	1	7	Vietnam	Human	2003	2&1|2	brain	Weinert LA. et al. 2015	CDSZ01	Draft genome
B33Z	1	7	Vietnam	Human	2002	2&1|2	brain	Weinert LA. et al. 2015	CDVB01	Draft genome
B34E	1	7	Vietnam	Human	2003	2&1|2	brain	Weinert LA. et al. 2015	CDTC01	Draft genome
B35B	1	7	Vietnam	Human	2002	2&1|2	brain	Weinert LA. et al. 2015	CDTG01	Draft genome
B35F	1	7	Vietnam	Human	2003	2&1|2	brain	Weinert LA. et al. 2015	CDTD01	Draft genome
B36G	1	7	Vietnam	Human	2003	2&1|2	brain	Weinert LA. et al. 2015	CDVP01	Draft genome
B36K	1	7	Vietnam	Human	2003	2&1|2	brain	Weinert LA. et al. 2015	CDTF01	Draft genome
B37H	1	7	Vietnam	Human	2003	2&1|2	brain	Weinert LA. et al. 2015	CDVO01	Draft genome
B38A	1	7	Vietnam	Human	2002	2&1|2	brain	Weinert LA. et al. 2015	CDTJ01	Draft genome
B38I	1	7	Vietnam	Human	2003	2&1|2	brain	Weinert LA. et al. 2015	CDVQ01	Draft genome
B39D	1	7	Vietnam	Human	2003	2&1|2	brain	Weinert LA. et al. 2015	CDVS01	Draft genome
B40T	1	7	Vietnam	Human	2005	2&1|2	brain	Weinert LA. et al. 2015	CDVR01	Draft genome
B41M	1	7	Vietnam	Human	2004	2&1|2	brain	Weinert LA. et al. 2015	CDTI01	Draft genome
B41Q	1	7	Vietnam	Human	2004	2&1|2	brain	Weinert LA. et al. 2015	CDTM01	Draft genome
B41U	1	7	Vietnam	Human	2005	2&1|2	brain	Weinert LA. et al. 2015	CDTK01	Draft genome
B41X	1	7	Vietnam	Human	2005	2&1|2	brain	Weinert LA. et al. 2015	CDTL01	Draft genome
B42S	1	7	Vietnam	Human	2004	2&1|2	brain	Weinert LA. et al. 2015	CDVZ01	Draft genome
B44O	1	7	Vietnam	Human	2004	2&1|2	brain	Weinert LA. et al. 2015	CDTN01	Draft genome
B44R	1	7	Vietnam	Human	2004	2&1|2	brain	Weinert LA. et al. 2015	CDVT01	Draft genome
B45V	1	7	Vietnam	Human	2005	2&1|2	brain	Weinert LA. et al. 2015	CDTO01	Draft genome
B46P	1	7	Vietnam	Human	2004	2&1|2	brain	Weinert LA. et al. 2015	CDVU01	Draft genome
B46W	1	7	Vietnam	Human	2005	2&1|2	brain	Weinert LA. et al. 2015	CDVV01	Draft genome
B48N	1	7	Vietnam	Human	2004	2&1|2	brain	Weinert LA. et al. 2015	CDTP01	Draft genome
B48Y	1	7	Vietnam	Human	2005	2&1|2	brain	Weinert LA. et al. 2015	CDTV01	Draft genome
BM178a	1	7	Vietnam	Human	1800/2014	2&1|2	NULL	NCBI_Genome_database	FIME01	Draft genome
BM190a	1	7	Vietnam	Human	1800/2014	2&1|2	NULL	de Greeff A. et al. 2011	FIMF01	Draft genome
BM191a	1	7	Vietnam	Human	1800/2014	2&1|2	NULL	de Greeff A. et al. 2011	FIMH01	Draft genome
BM197a	1	7	Vietnam	Human	1800/2014	2&1|2	NULL	NCBI_Genome_database	FIMG01	Draft genome
BM198a	1	7	Vietnam	Human	1800/2014	2&1|2	NULL	NCBI_Genome_database	FIMI01	Draft genome
BM203a	1	7	Vietnam	Human	1800/2014	2&1|2	NULL	NCBI_Genome_database	FIMJ01	Draft genome
BM209a	1	7	Vietnam	Human	1800/2014	2&1|2	NULL	NCBI_Genome_database	FIMK01	Draft genome
BM211a	1	7	Vietnam	Human	1800/2014	2&1|2	NULL	NCBI_Genome_database	FIMM01	Draft genome
BM213a	1	7	Vietnam	Human	1800/2014	2&1|2	NULL	NCBI_Genome_database	FIMN01	Draft genome
BM216a	1	7	Vietnam	Human	1800/2014	2&1|2	NULL	NCBI_Genome_database	FIML01	Draft genome
BM224C	1	7	Vietnam	Human	1800/2014	2&1|2	NULL	NCBI_Genome_database	FIMO01	Draft genome
BM228C	1	7	Vietnam	Human	1800/2014	2&1|2	NULL	NCBI_Genome_database	FIMS01	Draft genome
BM231a	1	7	Vietnam	Human	1800/2014	2&1|2	NULL	NCBI_Genome_database	FIMQ01	Draft genome
BM237a	1	7	Vietnam	Human	1800/2014	2&1|2	NULL	NCBI_Genome_database	FIMU01	Draft genome
BM241a	1	7	Vietnam	Human	1800/2014	2&1|2	NULL	NCBI_Genome_database	FIMT01	Draft genome
BM251C	1	7	Vietnam	Human	1800/2014	2&1|2	NULL	NCBI_Genome_database	FIMR01	Draft genome
BM253a	1	7	Vietnam	Human	1800/2014	2&1|2	NULL	NCBI_Genome_database	FIMP01	Draft genome
BM257a	1	7	Vietnam	Human	1800/2014	2&1|2	NULL	NCBI_Genome_database	FIMV01	Draft genome
BM264a	1	7	Vietnam	Human	1800/2014	2&1|2	NULL	NCBI_Genome_database	FIMW01	Draft genome
BM272C	1	7	Vietnam	Human	1800/2014	2&1|2	NULL	NCBI_Genome_database	FIMY01	Draft genome
BM278a	1	7	Vietnam	Human	1800/2014	2&1|2	NULL	NCBI_Genome_database	FIMX01	Draft genome
BM303a	1	7	Vietnam	Human	1800/2014	2&1|2	NULL	NCBI_Genome_database	FINA01	Draft genome
BM308	1	7	Vietnam	Human	1800/2014	Non-typeable		Tall H. et al. 2016	ERR047092	Draft genome
BM315C	1	7	Vietnam	Human	1800/2014	2&1|2	NULL	NCBI_Genome_database	FINB01	Draft genome
BM321C	1	7	Vietnam	Human	1800/2014	2&1|2	NULL	NCBI_Genome_database	FIMZ01	Draft genome
BM329B	1	7	Vietnam	Human	1800/2014	2&1|2	NULL	NCBI_Genome_database	FINC01	Draft genome
BM334B	1	7	Vietnam	Human	1800/2014	2&1|2	NULL	NCBI_Genome_database	FIND01	Draft genome
BM345B	1	7	Vietnam	Human	1800/2014	2&1|2	NULL	NCBI_Genome_database	FINE01	Draft genome
BM346B	1	7	Vietnam	Human	1800/2014	2&1|2	NULL	NCBI_Genome_database	FINF01	Draft genome
BM357B	1	7	Vietnam	Human	1800/2014	2&1|2	NULL	NCBI_Genome_database	FINH01	Draft genome
BM358a	1	7	Vietnam	Human	1800/2014	2&1|2	NULL	NCBI_Genome_database	FINI01	Draft genome
BM362a	1	7	Vietnam	Human	1800/2014	2&1|2	NULL	NCBI_Genome_database	FINJ01	Draft genome
BM366a	1	7	Vietnam	Human	1800/2014	2&1|2	NULL	NCBI_Genome_database	FINK01	Draft genome
BM373a	1	7	Vietnam	Human	1800/2014	2&1|2	NULL	NCBI_Genome_database	FINL01	Draft genome
BM407	1	7	Vietnam	Human	2004	2&1|2	human case of meningitis	Zhang A. et al. 2011	FM252032	Complete Genome
BM411a	1	7	Vietnam	Human	1800/2014	2&1|2	NULL	NCBI_Genome_database	FINN01	Draft genome
BM418a	1	7	Vietnam	Human	1800/2014	2&1|2	NULL	NCBI_Genome_database	FINM01	Draft genome
BM424a	1	7	Vietnam	Human	1800/2014	2&1|2	NULL	NCBI_Genome_database	FINO01	Draft genome
BM436a	1	7	Vietnam	Human	1800/2014	2&1|2	NULL	NCBI_Genome_database	FINP01	Draft genome
BM441a	1	7	Vietnam	Human	1800/2014	2&1|2	NULL	NCBI_Genome_database	FINQ01	Draft genome
BM444a	1	7	Vietnam	Human	1800/2014	2&1|2	NULL	NCBI_Genome_database	FINS01	Draft genome
BM452C	1	7	Vietnam	Human	1800/2014	2&1|2	NULL	NCBI_Genome_database	FINR01	Draft genome
BM460	1	7	Vietnam	Human	1800/2014	2&1|2	NULL	NCBI_Genome_database	FINU01	Draft genome
BM461	1	7	Vietnam	Human	1800/2014	2&1|2	NULL	NCBI_Genome_database	FINT01	Draft genome
BM465	1	7	Vietnam	Human	1800/2014	2&1|2	NULL	NCBI_Genome_database	FINV01	Draft genome
BM466	1	7	Vietnam	Human	1800/2014	2&1|2	NULL	NCBI_Genome_database	FINW01	Draft genome
BM471	1	7	Vietnam	Human	1800/2014	2&1|2	NULL	NCBI_Genome_database	FINX01	Draft genome
BM478	1	7	Vietnam	Human	1800/2014	2&1|2	NULL	NCBI_Genome_database	FINZ01	Draft genome
C160	1	7	Netherlands	diseased pig	1991	1&14	CSF or blood culture	Willemse N. et al. 2016	CZEA01	Draft genome
C187	132	7	Netherlands	diseased pig	1992	1&14	CSF or blood culture	Willemse N. et al. 2016	CZER01	Draft genome
C2227	1	7	China	Human	2016	2&1|2	meningitis	Huang, W. et al. Unpublished	PQGM01	Draft genome
C2228	665	7	China	Human	2016	2&1|2	meningitis	Huang, W. et al. Unpublished	PQGR01	Draft genome
C2229	1	7	China	Human	2016	2&1|2	meningitis	Huang, W. et al. Unpublished	PQGQ01	Draft genome
C2230	1	7	China	Human	2016	2&1|2	meningitis	Huang, W. et al. Unpublished	PQGP01	Draft genome
C2231	1	7	China	Human	2016	2&1|2	septicemia	Huang, W. et al. Unpublished	PQGO01	Draft genome
C2232	1	7	China	Human	2016	2&1|2	meningitis	Huang, W. et al. Unpublished	PQGN01	Draft genome
CH100	1	7	China	Human	2016	2&1|2	csf	This study	VZJA00000000	Draft genome
CH101	1	7	China	Human	2016	2&1|2	csf	This study	VZJB00000000	Draft genome
CH102	1	7	China	Human	2016	2&1|2	csf	This study	VZJC00000000	Draft genome
CH103	1	7	China	Human	2016	2&1|2		This study	VZJD00000000	Draft genome
CH104	7	7	China	Human	2016	1&14		This study	VZJE00000000	Draft genome
CH10	242	7	China	Human	2013	2&1|2		This study	VZJF00000000	Draft genome
CH11	1	7	China	Human	2013	1&14		This study	VZJG00000000	Draft genome
CH12	1	7	China	Human	2012	2&1|2		This study	VZJH00000000	Draft genome
CH13	1	7	China	Human	2012	2&1|2		This study	VZJI00000000	Draft genome
CH14	7	7	China	Human	2012	2&1|2		This study	VZJJ00000000	Draft genome
CH15	7	7	China	Human	2013	2&1|2		This study	PXOI00000000	Draft genome
CH16	1	7	China	Human	2014	2&1|2		This study	VZJK00000000	Draft genome
CH17	1	7	China	Human	2014	2&1|2		This study	VZJL00000000	Draft genome
CH18	1	7	China	Human	2013	2&1|2		This study	VZJM00000000	Draft genome
CH19	1	7	China	Human	2010	2&1|2		This study	VZJN00000000	Draft genome
CH1	7	7	China	Human	2010	1&14		This study	VZJO00000000	Draft genome
CH20	1	7	China	Human	2012	2&1|2		This study	VZJP00000000	Draft genome
CH21	1	7	China	Human	2011	2&1|2	Blood	This study	VZJQ00000000	Draft genome
CH22	1	7	China	Human	2011	2&1|2	Blood	This study	VZJR00000000	Draft genome
CH23	1	7	China	Human	2012	2&1|2	Blood	This study	VZJS00000000	Draft genome
CH24	1	7	China	Human	2011	2&1|2		This study	VZJT00000000	Draft genome
CH25	1	7	China	Human	2014	2&1|2		This study	VZJU00000000	Draft genome
CH26	1	7	China	Human	2014	2&1|2		This study	VZJV00000000	Draft genome
CH27	1	7	China	Human	2014	2&1|2		This study	VZJW00000000	Draft genome
CH28	7	7	China	Human	2011	2&1|2	thyroiditis	This study	VZJX00000000	Draft genome
CH29	7	7	China	Human	2011	1&14	csf	This study	VZJY00000000	Draft genome
CH2	1	7	China	Human	2013	2&1|2		This study	VZJZ00000000	Draft genome
CH30	7	7	China	Human	2012	2&1|2		This study	VZKA00000000	Draft genome
CH31	7	7	China	Human	2012	1&14		This study	VZKB00000000	Draft genome
CH32	1	7	China	Human	2012	2&1|2		This study	VZKC00000000	Draft genome
CH33	7	7	China	Human	2013	1&14		This study	VZKD00000000	Draft genome
CH34	1	7	China	Human	2013	2&1|2		This study	VZKE00000000	Draft genome
CH35	1	7	China	Human	2013	2&1|2		This study	VZKF00000000	Draft genome
CH36	1	7	China	Human	2013	2&1|2		This study	VZKG00000000	Draft genome
CH37	7	7	China	Human	2014	1&14		This study	VZKH00000000	Draft genome
CH38	242	7	China	Human	2014	2&1|2		This study	VZKI00000000	Draft genome
CH39	1	7	China	Human	2014	2&1|2		This study	VZKJ00000000	Draft genome
CH3	1	7	China	Human	2013	2&1|2		This study	VZKK00000000	Draft genome
CH41	658	7	China	Human	2014	2&1|2		This study	VZKL00000000	Draft genome
CH42	1	7	China	Human	2014	2&1|2		This study	VZKM00000000	Draft genome
CH43	7	7	China	Human	2014	2&1|2		This study	VZKN00000000	Draft genome
CH44	7	7	China	Human	2015	1&14		This study	VZKO00000000	Draft genome
CH45	7	7	China	Human	2015	1&14	csf	This study	VZKP00000000	Draft genome
CH46	1	7	China	Human	2015	2&1|2	csf	This study	VZKQ00000000	Draft genome
CH47	1	7	China	Human	2015	2&1|2	csf	This study	VZKR00000000	Draft genome
CH48	7	7	China	Human	2016	2&1|2		This study	VZKS00000000	Draft genome
CH49	7	7	China	Human	2012	2&1|2	Blood	This study	PXOJ00000000	Draft genome
CH4	7	7	China	Human	2013	1&14		This study	VZKT00000000	Draft genome
CH50	1	7	China	Human	2012	1&14	Blood	This study	VZKU00000000	Draft genome
CH51	1	7	China	Human	2012	2&1|2	csf	This study	VZKV00000000	Draft genome
CH52	7	7	China	Human	2016	2&1|2	Blood	This study	PKOV00000000	Draft genome
CH53	1	7	China	Human	2016	2&1|2	csf	This study	VZKW00000000	Draft genome
CH54	1	7	China	Human	2016	2&1|2	csf	This study	VZKX00000000	Draft genome
CH55	1	7	China	Human	2015	2&1|2	csf	This study	VZKY00000000	Draft genome
CH56	1	7	China	Human	2015	2&1|2		This study	VZKZ00000000	Draft genome
CH57	7	7	China	Human	2016	2&1|2	Blood	This study	PXOK00000000	Draft genome
CH58	7	7	China	Human	2016	2&1|2		This study	PXOL00000000	Draft genome
CH59	1	7	China	Human	2016	2&1|2		This study	VZLA00000000	Draft genome
CH5	1	7	China	Human	2014	2&1|2		This study	VZLB00000000	Draft genome
CH60	7	7	China	Human	2007	2&1|2		This study	VZLC00000000	Draft genome
CH61	1	7	China	Human	2007	2&1|2		This study	VZLD00000000	Draft genome
CH62	7	7	China	Human	2005	2&1|2		This study	VZLE00000000	Draft genome
CH63	1	7	China	Human	2005	2&1|2		This study	VZLF00000000	Draft genome
CH64	1	7	China	Human	2006	2&1|2		This study	VZLG00000000	Draft genome
CH65	7	7	China	Human	2007	2&1|2		This study	VZLH00000000	Draft genome
CH66	7	7	China	Human	2007	1&14		This study	VZLI00000000	Draft genome
CH67	7	7	China	Human	2005	2&1|2	csf	This study	VZLJ00000000	Draft genome
CH68	7	7	China	Human	2005	1&14	csf	This study	VZLK00000000	Draft genome
CH69	7	7	China	Human	2008	2&1|2		This study	PXOM00000000	Draft genome
CH6	1	7	China	Human	2014	2&1|2	csf	This study	VZLL00000000	Draft genome
CH70	7	7	China	Human	2008	2&1|2		This study	PXON00000000	Draft genome
CH71	242	7	China	Human	2009	2&1|2	csf	This study	VZLM00000000	Draft genome
CH72	7	7	China	Human	2009	2&1|2	csf	This study	PXOO00000000	Draft genome
CH73	7	7	China	Human	2011	2&1|2		This study	PKOW00000000	Draft genome
CH74	242	7	China	Human	2011	2&1|2		This study	VZLN00000000	Draft genome
CH75	7	7	China	Human	2013	2&1|2		This study	VZLO00000000	Draft genome
CH76	1	7	China	Human	2013	2&1|2		This study	VZLP00000000	Draft genome
CH77	1	7	China	Human	2015	2&1|2		This study	VZLQ00000000	Draft genome
CH78	7	7	China	Human	2015	2&1|2		This study	VZLR00000000	Draft genome
CH79	7	7	China	Human	2016	2&1|2		This study	PKOX00000000	Draft genome
CH7	1	7	China	Human	2012	2&1|2		This study	VZLS00000000	Draft genome
CH80	665	7	China	Human	2016	2&1|2	Blood	This study	VZLT00000000	Draft genome
CH81	1	7	China	Human	2016	2&1|2	Blood	This study	VZLU00000000	Draft genome
CH82	1	7	China	Human	2016	2&1|2	csf	This study	VZLV00000000	Draft genome
CH83	1	7	China	Human	2016	2&1|2	Blood	This study	VZLW00000000	Draft genome
CH84	1	7	China	Human	2016	2&1|2	Blood+csf	This study	VZLX00000000	Draft genome
CH85	1	7	China	Human	2016	2&1|2		This study	VZLY00000000	Draft genome
CH86	1	7	China	Human	2016	2&1|2		This study	VZLZ00000000	Draft genome
CH87	1	7	China	Human	2016	2&1|2	Blood+csf	This study	VZMA00000000	Draft genome
CH88	1	7	China	Human	2016	2&1|2	Blood	This study	VZMB00000000	Draft genome
CH89	1	7	China	Human	2016	2&1|2	Blood	This study	VZMC00000000	Draft genome
CH8	1	7	China	Human	2010	2&1|2		This study	VZMD00000000	Draft genome
CH90	1	7	China	Human	2016	2&1|2	Blood	This study	VZME00000000	Draft genome
CH91	1	7	China	Human	2016	2&1|2	Blood+csf	This study	VZMF00000000	Draft genome
CH92	665	7	China	Human	2016	2&1|2	Blood+csf	This study	VZMG00000000	Draft genome
CH93	1	7	China	Human	2016	2&1|2	csf	This study	VZMH00000000	Draft genome
CH94	1	7	China	Human	2016	2&1|2	csf	This study	VZMI00000000	Draft genome
CH95	7	7	China	Human	2016	1&14	csf	This study	VZMJ00000000	Draft genome
CH96	1005	7	China	Human	2016	2&1|2	csf	This study	VZMK00000000	Draft genome
CH97	1	7	China	Human	2016	2&1|2	csf	This study	VZML00000000	Draft genome
CH98	1	7	China	Human	2016	2&1|2	csf	This study	VZMM00000000	Draft genome
CH99	1	7	China	Human	2016	1&14	Blood+csf	This study	VZMN00000000	Draft genome
CH9	7	7	China	Human	2014	1&14		This study	VZMO00000000	Draft genome
CPD10	923	2	China	diseased pig	2016	28	Lung	This study	VZMP00000000	Draft genome
CPD11	117	8	China	diseased pig	2016	3	Lung	This study	VZMQ00000000	Draft genome
CPD12	1	7	China	diseased pig	2016	2&1|2	Brain	This study	VZMR00000000	Draft genome
CPD13	242	7	China	diseased pig	2016	2&1|2	Lung	This study	VZMS00000000	Draft genome
CPD14	242	7	China	diseased pig	2016	2&1|2	Lung	This study	VZMT00000000	Draft genome
CPD15	1	7	China	diseased pig	2016	2&1|2	Brain	This study	VZMU00000000	Draft genome
CPD16	7	7	China	diseased pig	2016	2&1|2	Lung	This study	VZMV00000000	Draft genome
CPD17	7	7	China	diseased pig	2016	2&1|2	Brain	This study	VZMW00000000	Draft genome
CPD18	29	8	China	diseased pig	2016	7	Brain	This study	VZMX00000000	Draft genome
CPD19	243	2	China	diseased pig	2016	9	Brain	This study	VZMY00000000	Draft genome
CPD1	29	8	China	diseased pig	2014	7		This study	VZMZ00000000	Draft genome
CPD20	11	7	China	diseased pig	2016	1&14	Brain	This study	VZNA00000000	Draft genome
CPD21	942	6	China	diseased pig	2016	Non-typeable	Lung	This study	VZNB00000000	Draft genome
CPD22	28	8	China	diseased pig	2010	2&1|2		This study	VZNC00000000	Draft genome
CPD23	NA	8	China	diseased pig	2010	3		This study	VZND00000000	Draft genome
CPD24	117	8	China	diseased pig	2010	3		This study	VZNE00000000	Draft genome
CPD25	117	8	China	diseased pig	2010	3		This study	VZNF00000000	Draft genome
CPD26	117	8	China	diseased pig	2010	3		This study	VZNG00000000	Draft genome
CPD27	17	4	China	diseased pig	2010	4		This study	VZNH00000000	Draft genome
CPD28	7	7	China	diseased pig	2010	2&1|2		This study	VZNI00000000	Draft genome
CPD29	NA	4	China	diseased pig	2010	4		This study	VZNJ00000000	Draft genome
CPD2	941	3	China	diseased pig	2014	18		This study	VZNK00000000	Draft genome
CPD30	850	4	China	diseased pig	2011	4		This study	VZNL00000000	Draft genome
CPD31	308	9	China	diseased pig	2011	8		This study	VZNM00000000	Draft genome
CPD32	943	6	China	diseased pig	2011	5		This study	VZNN00000000	Draft genome
CPD33	117	8	China	diseased pig	2011	3		This study	VZNO00000000	Draft genome
CPD34	936	6	China	diseased pig	2013	5		This study	VZNP00000000	Draft genome
CPD35	7	7	China	diseased pig	2013	2&1|2		This study	VZNQ00000000	Draft genome
CPD36	485	3	China	diseased pig	2013	4		This study	VZNR00000000	Draft genome
CPD37	924	2	China	diseased pig	2013	NCL5		This study	VZNS00000000	Draft genome
CPD38	29	8	China	diseased pig		7	Joint	This study	VZNT00000000	Draft genome
CPD39	NA	4	China	diseased pig	2010	4		This study	VZNU00000000	Draft genome
CPD3	935	6	China	diseased pig	2014	4		This study	VZNV00000000	Draft genome
CPD40	7	7	China	diseased pig	2010	2&1|2		This study	VZNW00000000	Draft genome
CPD41	7	7	China	diseased pig	2011	2&1|2		This study	PXOP00000000	Draft genome
CPD4	117	8	China	diseased pig	2009	3		This study	VZNX00000000	Draft genome
CPD5	499	6	China	diseased pig	2009	5		This study	VZNY00000000	Draft genome
CPD6	27	8	China	diseased pig	2016	3	Lung	This study	VZNZ00000000	Draft genome
CPD7	27	8	China	diseased pig	2016	3	Lung	This study	VZOA00000000	Draft genome
CPD8	243	2	China	diseased pig	2016	9	Brain	This study	VZOB00000000	Draft genome
CPD9	27	8	China	diseased pig	2016	3	Brain	This study	VZOC00000000	Draft genome
CS100322	7	7	China	pig	2010	2&1|2	NULL	Zhu, H. et al. Unpublished	CP024050	Complete Genome
CTU02SS-DN025	1	7	Vietnam	pig	1800/2014	2&1|2	NULL	NCBI_Genome_database	FISF01	Draft genome
CTU02SS-DN026	1	7	Vietnam	pig	1800/2014	2&1|2	NULL	NCBI_Genome_database	FISD01	Draft genome
CU2A	1	7	Vietnam	diseased pig	2009	2&1|2	Systemic (other)	Weinert LA. et al. 2015	CDTS01	Draft genome
CU2Z	1	7	Vietnam	diseased pig	2009	2&1|2	Systemic (other)	Weinert LA. et al. 2015	CDTQ01	Draft genome
CZ130302	383	5	China	pig	2013	Non-typeable	NULL	Zhang, Y. et al. Unpublished	CP024974	Complete Genome
D12	619	2	China	diseased pig		9	Respiratory	Zhang A. et al. 2011	CP002644	Complete Genome
D9	29	8	China	Pig		7	Systemic (other)	Zhang A. et al. 2011	CP002641	Complete Genome
DN13	243	2	China	healthy pig	2013	9	NULL	NCBI_Genome_database	CP015557	Complete Genome
E00C	1	7	Vietnam	Human	2006	2&1|2	brain	Weinert LA. et al. 2015	CDWK01	Draft genome
E00F	1	7	Vietnam	Human	2006	2&1|2	brain	Weinert LA. et al. 2015	CDTT01	Draft genome
E00K	1	7	Vietnam	Human	2006	2&1|2	brain	Weinert LA. et al. 2015	CDTR01	Draft genome
E01D	1	7	Vietnam	Human	2006	2&1|2	brain	Weinert LA. et al. 2015	CDVW01	Draft genome
E01I	1	7	Vietnam	Human	2006	2&1|2	brain	Weinert LA. et al. 2015	CDTU01	Draft genome
E03B	1	7	Vietnam	Human	2006	2&1|2	brain	Weinert LA. et al. 2015	CDVX01	Draft genome
E03G	1	7	Vietnam	Human	2006	2&1|2	brain	Weinert LA. et al. 2015	CDVY01	Draft genome
E04H	1	7	Vietnam	Human	2006	2&1|2	brain	Weinert LA. et al. 2015	CDUA01	Draft genome
E04J	1	7	Vietnam	Human	2006	2&1|2	brain	Weinert LA. et al. 2015	CDTZ01	Draft genome
E05E	1	7	Vietnam	Human	2006	2&1|2	brain	Weinert LA. et al. 2015	CDUE01	Draft genome
E08L	1	7	Vietnam	Human	2006	2&1|2	brain	Weinert LA. et al. 2015	CDWH01	Draft genome
E10N	1	7	Vietnam	Human	2006	2&1|2	brain	Weinert LA. et al. 2015	CDUD01	Draft genome
E11O	1	7	Vietnam	Human	2006	2&1|2	brain	Weinert LA. et al. 2015	CDUB01	Draft genome
E11Q	105	7	Vietnam	Human	2006	1&14	brain	Weinert LA. et al. 2015	CDWA01	Draft genome
E14M	1	7	Vietnam	Human	2006	2&1|2	brain	Weinert LA. et al. 2015	CDUC01	Draft genome
E17P	1	7	Vietnam	Human	2006	2&1|2	brain	Weinert LA. et al. 2015	CDWL01	Draft genome
E21R	1	7	Vietnam	Human	2007	2&1|2	brain	Weinert LA. et al. 2015	CDWM01	Draft genome
E21U	1	7	Vietnam	Human	2007	2&1|2	brain	Weinert LA. et al. 2015	CDUF01	Draft genome
E21V	1	7	Vietnam	Human	2007	2&1|2	brain	Weinert LA. et al. 2015	CDUG01	Draft genome
E23S	1	7	Vietnam	Human	2007	2&1|2	brain	Weinert LA. et al. 2015	CDUH01	Draft genome
E24T	1	7	Vietnam	Human	2007	2&1|2	brain	Weinert LA. et al. 2015	CDUK01	Draft genome
E30Y	1	7	Vietnam	Human	2007	2&1|2	brain	Weinert LA. et al. 2015	CDWB01	Draft genome
E30Z	1	7	Vietnam	Human	2007	2&1|2	brain	Weinert LA. et al. 2015	CDUI01	Draft genome
E34W	105	7	Vietnam	Human	2007	1&14	brain	Weinert LA. et al. 2015	CDUM01	Draft genome
E36X	1	7	Vietnam	Human	2007	2&1|2	brain	Weinert LA. et al. 2015	CDUJ01	Draft genome
E39A	1	7	Vietnam	Human	2007	2&1|2	brain	Weinert LA. et al. 2015	CDUL01	Draft genome
E55E	1	7	Vietnam	Human	2008	2&1|2	brain	Weinert LA. et al. 2015	CDUN01	Draft genome
E56B	1	7	Vietnam	Human	2008	2&1|2	brain	Weinert LA. et al. 2015	CDUS01	Draft genome
E57C	1	7	Vietnam	Human	2008	2&1|2	brain	Weinert LA. et al. 2015	CDWC01	Draft genome
E58D	1	7	Vietnam	Human	2008	2&1|2	brain	Weinert LA. et al. 2015	CDUP01	Draft genome
E60I	1	7	Vietnam	Human	2009	2&1|2	brain	Weinert LA. et al. 2015	CDWD01	Draft genome
E62H	1	7	Vietnam	Human	2009	2&1|2	brain	Weinert LA. et al. 2015	CDUQ01	Draft genome
E63F	1	7	Vietnam	Human	2009	2&1|2	brain	Weinert LA. et al. 2015	CDWF01	Draft genome
E66G	1	7	Vietnam	Human	2009	2&1|2	brain	Weinert LA. et al. 2015	CDWE01	Draft genome
EN003	1	7	Vietnam	Human	1800/2014	2&1|2	NULL	NCBI_Genome_database	FINY01	Draft genome
EN010	1	7	Vietnam	Human	1800/2014	2&1|2	NULL	NCBI_Genome_database	FIOA01	Draft genome
EN0114	1	7	Vietnam	Human	1800/2014	2&1|2	NULL	NCBI_Genome_database	FIOI01	Draft genome
EN015	1	7	Vietnam	Human	1800/2014	2&1|2	NULL	Direct Submission	FIOB01	Draft genome
EN020	1	7	Vietnam	Human	1800/2014	2&1|2	NULL	NCBI_Genome_database	FIOH01	Draft genome
EN023	1	7	Vietnam	Human	1800/2014	2&1|2	NULL	NCBI_Genome_database	FIOC01	Draft genome
EN024	1	7	Vietnam	Human	1800/2014	2&1|2	NULL	NCBI_Genome_database	FIOF01	Draft genome
EN031	1	7	Vietnam	Human	1800/2014	2&1|2	NULL	NCBI_Genome_database	FIOE01	Draft genome
EN044	1	7	Vietnam	Human	1800/2014	2&1|2	NULL	NCBI_Genome_database	FIOG01	Draft genome
EN050	1	7	Vietnam	Human	1800/2014	2&1|2	NULL	NCBI_Genome_database	FIOD01	Draft genome
EN068	1	7	Vietnam	Human	1800/2014	2&1|2	NULL	NCBI_Genome_database	FIOJ01	Draft genome
EN124	1	7	Vietnam	Human	1800/2014	2&1|2	NULL	NCBI_Genome_database	FIOK01	Draft genome
EN170	1	7	Vietnam	Human	1800/2014	2&1|2	NULL	NCBI_Genome_database	FIOL01	Draft genome
EN171	1	7	Vietnam	Human	1800/2014	2&1|2	NULL	NCBI_Genome_database	FION01	Draft genome
EN177	1	7	Vietnam	Human	1800/2014	2&1|2	NULL	NCBI_Genome_database	FIOO01	Draft genome
EN191	105	7	Vietnam	Human	1800/2014	1&14	NULL	NCBI_Genome_database	FIOM01	Draft genome
EN251	1	7	Vietnam	Human	1800/2014	2&1|2	NULL	NCBI_Genome_database	FIOP01	Draft genome
EN253	1	7	Vietnam	Human	1800/2014	2&1|2	NULL	NCBI_Genome_database	FIOR01	Draft genome
EN264	1	7	Vietnam	Human	1800/2014	2&1|2	NULL	NCBI_Genome_database	FIOQ01	Draft genome
EN271	1	7	Vietnam	Human	1800/2014	2&1|2	NULL	NCBI_Genome_database	FIOS01	Draft genome
EN281	1	7	Vietnam	Human	1800/2014	2&1|2	NULL	NCBI_Genome_database	FIOU01	Draft genome
EN314	105	7	Vietnam	Human	1800/2014	1&14	NULL	NCBI_Genome_database	FIOV01	Draft genome
EN326	1	7	Vietnam	Human	1800/2014	2&1|2	NULL	NCBI_Genome_database	FIOX01	Draft genome
EN330	1	7	Vietnam	Human	1800/2014	2&1|2	NULL	NCBI_Genome_database	FIOT01	Draft genome
EN370	1	7	Vietnam	Human	1800/2014	2&1|2	NULL	NCBI_Genome_database	FIOW01	Draft genome
EN399	1	7	Vietnam	Human	1800/2014	2&1|2	NULL	NCBI_Genome_database	FIOY01	Draft genome
EN506	1	7	Vietnam	Human	1800/2014	2&1|2	NULL	NCBI_Genome_database	FIPA01	Draft genome
EN507	1	7	Vietnam	Human	1800/2014	2&1|2	NULL	NCBI_Genome_database	FIOZ01	Draft genome
EN508	1	7	Vietnam	Human	1800/2014	2&1|2	NULL	NCBI_Genome_database	FIPB01	Draft genome
EN515	1	7	Vietnam	Human	1800/2014	2&1|2	NULL	NCBI_Genome_database	FIPC01	Draft genome
EN633	1	7	Vietnam	Human	1800/2014	2&1|2	NULL	NCBI_Genome_database	FIPD01	Draft genome
EN636	1	7	Vietnam	Human	1800/2014	2&1|2	NULL	NCBI_Genome_database	FIPE01	Draft genome
EN652	1	7	Vietnam	Human	1800/2014	2&1|2	NULL	NCBI_Genome_database	FIPF01	Draft genome
EN660	1	7	Vietnam	Human	1800/2014	2&1|2	NULL	NCBI_Genome_database	FIPG01	Draft genome
F14M	1	7	Vietnam	Healthy Pig	2006	2&1|2	Tonsil	Weinert LA. et al. 2015	CDUR01	Draft genome
F17K	1	7	Vietnam	Healthy Pig	2006	2&1|2	Tonsil	Weinert LA. et al. 2015	CDUT01	Draft genome
F19J	1	7	Vietnam	Healthy Pig	2006	2&1|2	Tonsil	Weinert LA. et al. 2015	CDUU01	Draft genome
F1L	1	7	Vietnam	Healthy Pig	2006	2&1|2	Tonsil	Weinert LA. et al. 2015	CDWP01	Draft genome
F1N	1	7	Vietnam	Healthy Pig	2006	2&1|2	Tonsil	Weinert LA. et al. 2015	CDUV01	Draft genome
F20Q	1	7	Vietnam	Healthy Pig	2007	2&1|2	Tonsil	Weinert LA. et al. 2015	CDUW01	Draft genome
F21O	1	7	Vietnam	Healthy Pig	2007	2&1|2	Tonsil	Weinert LA. et al. 2015	CDWN01	Draft genome
F25R	1	7	Vietnam	Healthy Pig	2007	2&1|2	Tonsil	Weinert LA. et al. 2015	CDWO01	Draft genome
F2P	1	7	Vietnam	Healthy Pig	2006	2&1|2	Tonsil	Weinert LA. et al. 2015	CDUZ01	Draft genome
F2S	1	7	Vietnam	Healthy Pig	2006	2&1|2	Tonsil	Weinert LA. et al. 2015	CDWU01	Draft genome
F36U	1	7	Vietnam	Healthy Pig	2007	2&1|2	Tonsil	Weinert LA. et al. 2015	CDUY01	Draft genome
F38T	1	7	Vietnam	Pig	2007	2&1|2	Tonsil	Weinert LA. et al. 2015	CDVA01	Draft genome
F41Z	1	7	Vietnam	Healthy Pig	2007	2&1|2	Tonsil	Weinert LA. et al. 2015	CDUX01	Draft genome
F43B	1	7	Vietnam	Healthy Pig	2007	2&1|2	Tonsil	Weinert LA. et al. 2015	CDVE01	Draft genome
F45W	1	7	Vietnam	Healthy Pig	2007	2&1|2	Tonsil	Weinert LA. et al. 2015	CDVD01	Draft genome
F48A	1	7	Vietnam	Healthy Pig	2007	2&1|2	Tonsil	Weinert LA. et al. 2015	CDVC01	Draft genome
F48Y	1	7	Vietnam	Healthy Pig	2007	2&1|2	Tonsil	Weinert LA. et al. 2015	CDWT01	Draft genome
F49X	1	7	Vietnam	Healthy Pig	2007	2&1|2	Tonsil	Weinert LA. et al. 2015	CDVG01	Draft genome
F4V	1	7	Vietnam	Healthy Pig	2006	2&1|2	Tonsil	Weinert LA. et al. 2015	CDWQ01	Draft genome
F50I	1	7	Vietnam	Healthy Pig	2007	2&1|2	Tonsil	Weinert LA. et al. 2015	CDWR01	Draft genome
F51C	1	7	Vietnam	Healthy Pig	2007	2&1|2	Tonsil	Weinert LA. et al. 2015	CDVI01	Draft genome
F53J	1	7	Vietnam	Healthy Pig	2007	2&1|2	Tonsil	Weinert LA. et al. 2015	CDWV01	Draft genome
F55H	1	7	Vietnam	Healthy Pig	2007	2&1|2	Tonsil	Weinert LA. et al. 2015	CDVH01	Draft genome
F57E	1	7	Vietnam	Healthy Pig	2007	2&1|2	Tonsil	Weinert LA. et al. 2015	CDWS01	Draft genome
F57G	1	7	Vietnam	Healthy Pig	2007	2&1|2	Tonsil	Weinert LA. et al. 2015	CDWW01	Draft genome
F5D	1	7	Vietnam	Healthy Pig	2006	2&1|2	Tonsil	Weinert LA. et al. 2015	CDVJ01	Draft genome
F5F	1	7	Vietnam	Healthy Pig	2006	2&1|2	Tonsil	Weinert LA. et al. 2015	CDWY01	Draft genome
F5K	1	7	Vietnam	Healthy Pig	2006	2&1|2	Tonsil	Weinert LA. et al. 2015	CDVL01	Draft genome
F7L	1	7	Vietnam	Healthy Pig	2006	2&1|2	Tonsil	Weinert LA. et al. 2015	CDVK01	Draft genome
F7M	1	7	Vietnam	Healthy Pig	2006	2&1|2	Tonsil	Weinert LA. et al. 2015	CDVM01	Draft genome
F7N	1	7	Vietnam	Healthy Pig	2006	2&1|2	Tonsil	Weinert LA. et al. 2015	CDWZ01	Draft genome
F9O	1	7	Vietnam	Healthy Pig	2006	2&1|2	Tonsil	Weinert LA. et al. 2015	CDWX01	Draft genome
FX109	1	7	Vietnam	Pig	1800/2014	2&1|2	NULL	NCBI_Genome_database	FISP01	Draft genome
FX147_3	1	7	Vietnam	pig	1800/2014	2&1|2	NULL	NCBI_Genome_database	FIST01	Draft genome
FX14	1	7	Vietnam	pig	1800/2014	2&1|2	NULL	NCBI_Genome_database	FISI01	Draft genome
FX184_2	1	7	Vietnam	pig	1800/2014	2&1|2	NULL	NCBI_Genome_database	FISU01	Draft genome
FX18	1	7	Vietnam	pig	1800/2014	2&1|2	NULL	NCBI_Genome_database	FISG01	Draft genome
FX211	1	7	Vietnam	pig	1800/2014	2&1|2	NULL	NCBI_Genome_database	FISV01	Draft genome
FX22	1	7	Vietnam	pig	1800/2014	2&1|2	NULL	NCBI_Genome_database	FISH01	Draft genome
FX230	1	7	Vietnam	pig	1800/2014	2&1|2	NULL	NCBI_Genome_database	FISW01	Draft genome
FX275	1	7	Vietnam	pig	1800/2014	2&1|2	NULL	NCBI_Genome_database	FISX01	Draft genome
FX28_2	1	7	Vietnam	pig	1800/2014	2&1|2	NULL	NCBI_Genome_database	FISJ01	Draft genome
FX328_4	1	7	Vietnam	pig	1800/2014	2&1|2	NULL	NCBI_Genome_database	FISY01	Draft genome
FX336_2	1	7	Vietnam	pig	1800/2014	2&1|2	NULL	NCBI_Genome_database	FISZ01	Draft genome
FX40_1	1	7	Vietnam	pig	1800/2014	2&1|2	NULL	NCBI_Genome_database	FISK01	Draft genome
FX415_6	1	7	Vietnam	pig	1800/2014	2&1|2	NULL	NCBI_Genome_database	FITB01	Draft genome
FX419	1	7	Vietnam	pig	1800/2014	2&1|2	NULL	NCBI_Genome_database	FITA01	Draft genome
FX428_1	1	7	Vietnam	pig	1800/2014	2&1|2	NULL	NCBI_Genome_database	FITC01	Draft genome
FX431	1	7	Vietnam	pig	1800/2014	2&1|2	NULL	NCBI_Genome_database	FITD01	Draft genome
FX478	1	7	Vietnam	pig	1800/2014	2&1|2	NULL	NCBI_Genome_database	FITE01	Draft genome
FX483_3	1	7	Vietnam	pig	1800/2014	2&1|2	NULL	NCBI_Genome_database	FITF01	Draft genome
FX501	1	7	Vietnam	pig	1800/2014	2&1|2	NULL	NCBI_Genome_database	FITG01	Draft genome
FX50_2	1	7	Vietnam	pig	1800/2014	2&1|2	NULL	NCBI_Genome_database	FISL01	Draft genome
FX507_1	1	7	Vietnam	pig	1800/2014	2&1|2	NULL	NCBI_Genome_database	FITH01	Draft genome
FX51_2	1	7	Vietnam	pig	1800/2014	2&1|2	NULL	NCBI_Genome_database	FISQ01	Draft genome
FX527_2	1	7	Vietnam	pig	1800/2014	2&1|2	NULL	NCBI_Genome_database	FITI01	Draft genome
FX535_2	1	7	Vietnam	pig	1800/2014	2&1|2	NULL	NCBI_Genome_database	FITK01	Draft genome
FX540_1	1	7	Vietnam	pig	1800/2014	2&1|2	NULL	NCBI_Genome_database	FITL01	Draft genome
FX543_1	1	7	Vietnam	pig	1800/2014	2&1|2	NULL	NCBI_Genome_database	FITJ01	Draft genome
FX59_4	1	7	Vietnam	pig	1800/2014	2&1|2	NULL	Wichgers Schreur PJ. et al. 2012	FISM01	Draft genome
FX73_1	1	7	Vietnam	pig	1800/2014	2&1|2	NULL	NCBI_Genome_database	FISS01	Draft genome
FX74	1	7	Vietnam	pig	1800/2014	2&1|2	NULL	NCBI_Genome_database	FISR01	Draft genome
FX77_1	1	7	Vietnam	pig	1800/2014	2&1|2	NULL	NCBI_Genome_database	FISO01	Draft genome
FX90_2	1	7	Vietnam	pig	1800/2014	2&1|2	NULL	NCBI_Genome_database	FISN01	Draft genome
GD-0001	20	4	Netherlands	diseased pig	1996	2&1|2	CSF or blood culture	Willemse N. et al. 2016	CZDS01	Draft genome
GD-0002	16	4	Netherlands	diseased pig	1996	9	CSF or blood culture	Willemse N. et al. 2016	CZEP01	Draft genome
GD-0004	16	4	Netherlands	diseased pig	1997	9	CSF or blood culture	Willemse N. et al. 2016	CZEC01	Draft genome
GD-0006	16	4	Netherlands	diseased pig	1998	9	CSF or blood culture	Willemse N. et al. 2016	CZEZ01	Draft genome
GD-0007	16	4	Netherlands	diseased pig	1999	9	CSF or blood culture	Willemse N. et al. 2016	CZEX01	Draft genome
GD-0008	28	8	Netherlands	diseased pig	1999	2&1|2	CSF or blood culture	Willemse N. et al. 2016	CZEY01	Draft genome
GD-0010	1	7	Netherlands	diseased pig	1999	2&1|2	CSF or blood culture	Willemse N. et al. 2016	CZFB01	Draft genome
GD-0012	16	4	Netherlands	diseased pig	2007	9	CSF or blood culture	Willemse N. et al. 2016	CZFD01	Draft genome
GD-0013	1	7	Netherlands	diseased pig	2000	2&1|2	CSF or blood culture	Willemse N. et al. 2016	CZFA01	Draft genome
GD-0015	183	2	Netherlands	diseased pig	2000	31	CSF or blood culture	Willemse N. et al. 2016	CZFC01	Draft genome
GD-0018	16	4	Netherlands	diseased pig	2000	9	CSF or blood culture	Willemse N. et al. 2016	CZFE01	Draft genome
GD-0021	16	4	Netherlands	diseased pig	2001	9	CSF or blood culture	Willemse N. et al. 2016	CZFF01	Draft genome
GD-0023	1	7	Netherlands	diseased pig	2001	1&14	CSF or blood culture	Willemse N. et al. 2016	CZFH01	Draft genome
GD-0025	1	7	Netherlands	diseased pig	2001	2&1|2	CSF or blood culture	Willemse N. et al. 2016	CZFG01	Draft genome
GD-0027	218	2	Netherlands	diseased pig	2002	16	CSF or blood culture	Willemse N. et al. 2016	CZFI01	Draft genome
GD-0028	16	4	Netherlands	diseased pig	2002	9	CSF or blood culture	Willemse N. et al. 2016	CZFJ01	Draft genome
GD-0031	29	8	Netherlands	diseased pig	2002	7	CSF or blood culture	Willemse N. et al. 2016	CZFQ01	Draft genome
GD-0032	13	2	Netherlands	diseased pig	2002	1&14	CSF or blood culture	Willemse N. et al. 2016	CZFK01	Draft genome
GD-0034	16	4	Netherlands	diseased pig	2002	9	CSF or blood culture	Willemse N. et al. 2016	CZFM01	Draft genome
GD-0036	1	7	Netherlands	diseased pig	2002	1&14	CSF or blood culture	Willemse N. et al. 2016	CZFL01	Draft genome
GD-0049	1	7	Netherlands	diseased pig	2003	2&1|2	CSF or blood culture	Willemse N. et al. 2016	CZFO01	Draft genome
GD-0050	15	9	Netherlands	diseased pig	2003	3	CSF or blood culture	Willemse N. et al. 2016	CZFR01	Draft genome
GD-0051	136	4	Netherlands	diseased pig	2003	9	CSF or blood culture	Willemse N. et al. 2016	CZFN01	Draft genome
GD-0052	16	4	Netherlands	diseased pig	2003	9	CSF or blood culture	Willemse N. et al. 2016	CZFS01	Draft genome
GD-0053	13	2	Netherlands	diseased pig	2003	1&14	CSF or blood culture	Willemse N. et al. 2016	CZFP01	Draft genome
GD-0054	16	4	Netherlands	diseased pig	2004	9	CSF or blood culture	Willemse N. et al. 2016	CZFX01	Draft genome
GD-0057	17	4	Netherlands	diseased pig	2004	4	CSF or blood culture	Willemse N. et al. 2016	CZFW01	Draft genome
GD-0061	854	8	Netherlands	diseased pig	2004	7	CSF or blood culture	Willemse N. et al. 2016	CZFZ01	Draft genome
GD-0063	15	9	Netherlands	diseased pig	2004	3	CSF or blood culture	Willemse N. et al. 2016	CZFT01	Draft genome
GD-0065	1	7	Netherlands	diseased pig	2004	2&1|2	CSF or blood culture	Willemse N. et al. 2016	CZFU01	Draft genome
GD-0067	29	8	Netherlands	diseased pig	2004	7	CSF or blood culture	Willemse N. et al. 2016	CZFV01	Draft genome
GD-0070	29	8	Netherlands	diseased pig	2005	7	CSF or blood culture	Willemse N. et al. 2016	CZGD01	Draft genome
GD-0072	155	4	Netherlands	diseased pig	2005	9	CSF or blood culture	Willemse N. et al. 2016	CZGG01	Draft genome
GD-0073	17	4	Netherlands	diseased pig	2005	4	CSF or blood culture	Willemse N. et al. 2016	CZFY01	Draft genome
GD-0076	16	4	Netherlands	diseased pig	2005	9	CSF or blood culture	Willemse N. et al. 2016	CZGE01	Draft genome
GD-0077	1	7	Netherlands	diseased pig	2005	2&1|2	CSF or blood culture	Willemse N. et al. 2016	CZGA01	Draft genome
GD-0079	151	4	Netherlands	diseased pig	2005	9	CSF or blood culture	Willemse N. et al. 2016	CZGF01	Draft genome
GD-0080	136	4	Netherlands	diseased pig	2005	9	CSF or blood culture	Willemse N. et al. 2016	CZGC01	Draft genome
GD-0081	16	4	Netherlands	diseased pig	2005	9	CSF or blood culture	Willemse N. et al. 2016	CZGB01	Draft genome
GD-0085	16	4	Netherlands	diseased pig	2006	9	CSF or blood culture	Willemse N. et al. 2016	CZGH01	Draft genome
GD-0087	136	4	Netherlands	diseased pig	2006	9	CSF or blood culture	Willemse N. et al. 2016	CZGL01	Draft genome
GD-0088	16	4	Netherlands	diseased pig	2006	9	CSF or blood culture	Willemse N. et al. 2016	CZGQ01	Draft genome
GD-0090	1	7	Netherlands	diseased pig	2006	2&1|2	CSF or blood culture	Willemse N. et al. 2016	CZGM01	Draft genome
GD-0094	29	8	Netherlands	diseased pig	2006	7	CSF or blood culture	Willemse N. et al. 2016	CZGK01	Draft genome
GD-0096	20	4	Netherlands	diseased pig	2006	2&1|2	CSF or blood culture	Willemse N. et al. 2016	CZGP01	Draft genome
GD-0098	17	4	Netherlands	diseased pig	2006	4	CSF or blood culture	Willemse N. et al. 2016	CZGJ01	Draft genome
GD-0100	16	4	Netherlands	diseased pig	2007	9	CSF or blood culture	Willemse N. et al. 2016	CZGN01	Draft genome
GD-0101	1	7	Netherlands	diseased pig	2007	2&1|2	CSF or blood culture	Willemse N. et al. 2016	CZGI01	Draft genome
GD-0105	184	3	Netherlands	diseased pig	2007	17	CSF or blood culture	Willemse N. et al. 2016	CZGT01	Draft genome
GD-0106	16	4	Netherlands	diseased pig	2007	9	CSF or blood culture	Willemse N. et al. 2016	CZGO01	Draft genome
GD-0107	1	7	Netherlands	diseased pig	2007	2&1|2	CSF or blood culture	Willemse N. et al. 2016	CZGU01	Draft genome
GD-0108	149	2	Netherlands	diseased pig	2007	1&14	CSF or blood culture	Willemse N. et al. 2016	CZGR01	Draft genome
GD-0111	136	4	Netherlands	diseased pig	2007	9	CSF or blood culture	Willemse N. et al. 2016	CZGS01	Draft genome
GD-0112	198	4	Netherlands	diseased pig	2007	8	CSF or blood culture	Willemse N. et al. 2016	CZGW01	Draft genome
GD-0113	1	7	Netherlands	diseased pig	2007	1&14	CSF or blood culture	Willemse N. et al. 2016	CZGX01	Draft genome
GD-0114	1	7	Netherlands	diseased pig	2008	2&1|2	CSF or blood culture	Willemse N. et al. 2016	CZGZ01	Draft genome
GD-0117	16	4	Netherlands	diseased pig	2008	9	CSF or blood culture	Willemse N. et al. 2016	CZGV01	Draft genome
GD-0119	20	4	Netherlands	diseased pig	2008	2&1|2	CSF or blood culture	Willemse N. et al. 2016	CZGY01	Draft genome
GD-0120	153	4	Netherlands	diseased pig	2008	8	CSF or blood culture	Willemse N. et al. 2016	CZHA01	Draft genome
GZ0565	243	2	China	diseased pig	2005	9	brain	NCBI_Genome_database	CP017142	Complete Genome
GZ1	1	7	China	Human	2005	2&1|2	septicemia	Ye C. et al. 2009	CP000837	Complete Genome
HA0609	28	8	China	pig	2006	2&1|2	NULL	NCBI_Genome_database	CP024126	Complete Genome
HN136	264	5	China	pig	2007	Non-typeable	NULL	Pan, Z. et al. Unpublished	CP025095	Complete Genome
ISU1606	1	7	USA	diseased pig	2010	2&1|2	respiratory tract	Hau SJ. et al. 2015	LDOM01	Draft genome
ISU2414	NA	8	USA	diseased pig	2014	2&1|2	respiratory tract	Hau SJ. et al. 2015	LDOG01	Draft genome
ISU2514	25	8	USA	diseased pig	2014	2&1|2	respiratory tract	Hau SJ. et al. 2015	LDOH01	Draft genome
ISU2614	28	8	USA	diseased pig	2014	Non-typeable	respiratory tract	Hau SJ. et al. 2015	LDOI01	Draft genome
ISU2660	787	8	USA	diseased pig	2010	2&1|2	respiratory tract	Hau SJ. et al. 2015	LDON01	Draft genome
ISU2714	1	7	USA	diseased pig	2014	2&1|2	respiratory tract	Hau SJ. et al. 2015	LDOJ01	Draft genome
ISU2812	76	3	USA	diseased pig	2012	Non-typeable	respiratory tract	Hau SJ. et al. 2015	LDOK01	Draft genome
ISU2912	NA	5	USA	diseased pig	2012	NCL1	respiratory tract	Hau SJ. et al. 2015	LDOL01	Draft genome
JS14	7	7	China	diseased pig		1&14	Systemic (other)	Hu P. et al. 2011	CP002465	Complete Genome
LL-P	873	7	United Kingdom	diseased pig	2010	2&1|2	brain	Weinert LA. et al. 2015	CECT01	Draft genome
LL-Q	1	7	United Kingdom	diseased pig	2010	1&14	NULL	Weinert LA. et al. 2015	CECP01	Draft genome
LL-R	1	7	United Kingdom	diseased pig	2010	1&14	NULL	Weinert LA. et al. 2015	CECQ01	Draft genome
LL-S	27	8	United Kingdom	diseased pig	2010	3	lung	Weinert LA. et al. 2015	CECS01	Draft genome
LL-T	855	9	United Kingdom	diseased pig	2010	3	brain	Weinert LA. et al. 2015	CECR01	Draft genome
LL-U	856	8	United Kingdom	diseased pig	2010	4	lung	Weinert LA. et al. 2015	CECU01	Draft genome
LL-W	29	8	United Kingdom	diseased pig	2010	7	NULL	Weinert LA. et al. 2015	CECV01	Draft genome
LL-X	29	8	United Kingdom	diseased pig	2010	7	brain	Weinert LA. et al. 2015	CECZ01	Draft genome
LL-Y	1	7	United Kingdom	diseased pig	2010	1&14	NULL	Weinert LA. et al. 2015	CECX01	Draft genome
LL-Z	1	7	United Kingdom	diseased pig	2010	1&14	brain	Weinert LA. et al. 2015	CEDA01	Draft genome
LOLA-SS001	873	7	United Kingdom	pig	1800/2014	2&1|2	NULL	NCBI_Genome_database	FIFB01	Draft genome
LOLA-SS002	1	7	United Kingdom	pig	1800/2014	1&14	NULL	NCBI_Genome_database	FIFC01	Draft genome
LOLA-SS003	1	7	United Kingdom	pig	1800/2014	1&14	NULL	NCBI_Genome_database	FIFD01	Draft genome
LOLA-SS004	27	8	United Kingdom	pig	1800/2014	3	NULL	NCBI_Genome_database	FIFE01	Draft genome
LOLA-SS005	855	9	United Kingdom	pig	1800/2014	3	NULL	NCBI_Genome_database	FIFJ01	Draft genome
LOLA-SS006	856	8	United Kingdom	pig	1800/2014	4	NULL	NCBI_Genome_database	FIFG01	Draft genome
LOLA-SS008	29	8	United Kingdom	pig	1800/2014	7	NULL	NCBI_Genome_database	FIFF01	Draft genome
LOLA-SS009	29	8	United Kingdom	pig	1800/2014	7	NULL	NCBI_Genome_database	FIFH01	Draft genome
LOLA-SS010	1	7	United Kingdom	pig	1800/2014	1&14	NULL	NCBI_Genome_database	FIFI01	Draft genome
LOLA-SS011	1	7	United Kingdom	pig	1800/2014	1&14	NULL	NCBI_Genome_database	FIFK01	Draft genome
LS0A	947	6	United Kingdom	Healthy Pig	2011	31	Tonsil	Weinert LA. et al. 2015	CECW01	Draft genome
LS0B	874	2	United Kingdom	Pig	2010	NCL4	NULL	Weinert LA. et al. 2015	CECY01	Draft genome
LS0C	857	2	United Kingdom	Pig	2011	15	NULL	Weinert LA. et al. 2015	CEDC01	Draft genome
LS0E	858	2	United Kingdom	Healthy Pig	2011	31	Tonsil	Weinert LA. et al. 2015	CEDD01	Draft genome
LS0I	948	2	United Kingdom	Healthy Pig	2011	6	Tonsil	Weinert LA. et al. 2015	CEDB01	Draft genome
LS0L	859	2	United Kingdom	Healthy Pig	2011	31	Tonsil	Weinert LA. et al. 2015	CEDG01	Draft genome
LS0M	23	9	United Kingdom	Healthy Pig	2010	4	Tonsil	Weinert LA. et al. 2015	CEDE01	Draft genome
LS0P	NA	9	United Kingdom	Healthy Pig	2011	9	Tonsil	Weinert LA. et al. 2015	CEDP01	Draft genome
LS0T	873	7	United Kingdom	Pig	2011	2&1|2	NULL	Weinert LA. et al. 2015	CEDI01	Draft genome
LS0X	860	2	United Kingdom	Healthy Pig	2011	31	Tonsil	Weinert LA. et al. 2015	CEDH01	Draft genome
LS1B	875	2	United Kingdom	Healthy Pig	2011	15	Tonsil	Weinert LA. et al. 2015	CEDF01	Draft genome
LS1C	876	2	United Kingdom	Healthy Pig	2011	31	Tonsil	Weinert LA. et al. 2015	CEDJ01	Draft genome
LS1F	28	8	United Kingdom	Healthy Pig	2011	2&1|2	Tonsil	Weinert LA. et al. 2015	CEET01	Draft genome
LS1J	792	5	United Kingdom	Healthy Pig	2011	21	Tonsil	Weinert LA. et al. 2015	CEDT01	Draft genome
LS1M	949	2	United Kingdom	Healthy Pig	2011	6	Tonsil	Weinert LA. et al. 2015	CEDS01	Draft genome
LS1N	1	7	United Kingdom	Pig	2011	2&1|2	NULL	Weinert LA. et al. 2015	CEDL01	Draft genome
LS1Q	28	8	United Kingdom	Healthy Pig	2011	2&1|2	Tonsil	Weinert LA. et al. 2015	CEDM01	Draft genome
LS1U	1	7	United Kingdom	Pig	2011	2&1|2	NULL	Weinert LA. et al. 2015	CEDK01	Draft genome
LS1Y	950	2	United Kingdom	Healthy Pig	2011	24	Tonsil	Weinert LA. et al. 2015	CEEV01	Draft genome
LS2C	877	2	United Kingdom	Healthy Pig	2011	16	Tonsil	Weinert LA. et al. 2015	CEDN01	Draft genome
LS2D	861	2	United Kingdom	diseased pig	2009	25	lung	Weinert LA. et al. 2015	CEDO01	Draft genome
LS2G	1	7	United Kingdom	Healthy Pig	2011	2&1|2	Tonsil	Weinert LA. et al. 2015	CEDQ01	Draft genome
LS2K	878	2	United Kingdom	Healthy Pig	2011	16	Tonsil	Weinert LA. et al. 2015	CEDR01	Draft genome
LS2N	46	2	United Kingdom	Healthy Pig	2011	9	Tonsil	Weinert LA. et al. 2015	CEDV01	Draft genome
LS2O	1	7	United Kingdom	Pig	2011	2&1|2	NULL	Weinert LA. et al. 2015	CEDX01	Draft genome
LS2R	28	8	United Kingdom	Healthy Pig	2011	2&1|2	Tonsil	Weinert LA. et al. 2015	CEDW01	Draft genome
LS2V	900	5	United Kingdom	Pig	2011	19	NULL	Weinert LA. et al. 2015	CEDY01	Draft genome
LS2Z	894	5	United Kingdom	Healthy Pig	2011	24	Tonsil	Weinert LA. et al. 2015	CEFF01	Draft genome
LS3A	895	2	United Kingdom	Pig	2011	4	NULL	Weinert LA. et al. 2015	CEEA01	Draft genome
LS3D	29	8	United Kingdom	Healthy Pig	2011	7	Tonsil	Weinert LA. et al. 2015	CEFA01	Draft genome
LS3E	879	2	United Kingdom	diseased pig	2009	16	lung	Weinert LA. et al. 2015	CEDZ01	Draft genome
LS3H	1	7	United Kingdom	Healthy Pig	2011	2&1|2	Tonsil	Weinert LA. et al. 2015	CEEB01	Draft genome
LS3P	880	5	United Kingdom	Healthy Pig	2011	Non-typeable	Tonsil	Weinert LA. et al. 2015	CEEW01	Draft genome
LS3S	94	3	United Kingdom	Pig	2011	3	NULL	Weinert LA. et al. 2015	CEED01	Draft genome
LS3W	792	5	United Kingdom	Healthy Pig	2011	21	Tonsil	Weinert LA. et al. 2015	CEEX01	Draft genome
LS4B	87	9	United Kingdom	Healthy Pig	2011	8	Tonsil	Weinert LA. et al. 2015	CEEH01	Draft genome
LS4E	29	8	United Kingdom	Healthy Pig	2011	7	Tonsil	Weinert LA. et al. 2015	CEEG01	Draft genome
LS4F	1	7	United Kingdom	diseased pig	2009	1&14	lung	Weinert LA. et al. 2015	CEFH01	Draft genome
LS4I	881	5	United Kingdom	Healthy Pig	2011	21	Tonsil	Weinert LA. et al. 2015	CEFC01	Draft genome
LS4M	882	6	United Kingdom	Healthy Pig	2011	15	Tonsil	Weinert LA. et al. 2015	CEEJ01	Draft genome
LS4P	862	9	United Kingdom	Healthy Pig	2011	4	Tonsil	Weinert LA. et al. 2015	CEEC01	Draft genome
LS4Q	28	8	United Kingdom	Pig	2011	2&1|2	NULL	Weinert LA. et al. 2015	CEEE01	Draft genome
LS4T	94	3	United Kingdom	Pig	2011	3	NULL	Weinert LA. et al. 2015	CEEF01	Draft genome
LS4X	901	5	United Kingdom	Healthy Pig	2011	Non-typeable	Tonsil	Weinert LA. et al. 2015	CEFG01	Draft genome
LS5C	873	7	United Kingdom	Pig	2011	2&1|2	NULL	Weinert LA. et al. 2015	CEEY01	Draft genome
LS5F	29	8	United Kingdom	Healthy Pig	2011	7	Tonsil	Weinert LA. et al. 2015	CEEI01	Draft genome
LS5J	902	2	United Kingdom	Healthy Pig	2011	10	Tonsil	Weinert LA. et al. 2015	CEEZ01	Draft genome
LS5Q	905	2	United Kingdom	Healthy Pig	2011	11	Tonsil	Weinert LA. et al. 2015	CEEK01	Draft genome
LS5R	28	8	United Kingdom	Healthy Pig	2011	2&1|2	Tonsil	Weinert LA. et al. 2015	CEEM01	Draft genome
LS5U	883	6	United Kingdom	Healthy Pig	2011	31	Tonsil	Weinert LA. et al. 2015	CEEN01	Draft genome
LS5Y	863	6	United Kingdom	Healthy Pig	2011	9	Tonsil	Weinert LA. et al. 2015	CEEL01	Draft genome
LS6D	896	5	United Kingdom	Pig	2011	NCL7	NULL	Weinert LA. et al. 2015	CEEO01	Draft genome
LS6G	28	8	United Kingdom	Healthy Pig	2011	2&1|2	Tonsil	Weinert LA. et al. 2015	CEFB01	Draft genome
LS6K	903	2	United Kingdom	Pig	2011	9	NULL	Weinert LA. et al. 2015	CEFN01	Draft genome
LS6R	905	2	United Kingdom	Healthy Pig	2011	11	Tonsil	Weinert LA. et al. 2015	CEEP01	Draft genome
LS6S	NA	8	United Kingdom	Pig	2011	2&1|2	NULL	Weinert LA. et al. 2015	CEFD01	Draft genome
LS6V	87	9	United Kingdom	Healthy Pig	2011	8	Tonsil	Weinert LA. et al. 2015	CEEQ01	Draft genome
LS6Z	29	8	United Kingdom	Pig	2011	7	NULL	Weinert LA. et al. 2015	CEES01	Draft genome
LS7A	884	2	United Kingdom	Healthy Pig	2011	NCL4	Tonsil	Weinert LA. et al. 2015	CEER01	Draft genome
LS7E	885	2	United Kingdom	Healthy Pig	2011	24	Tonsil	Weinert LA. et al. 2015	CEGO01	Draft genome
LS7H	28	8	United Kingdom	Pig	2011	2&1|2	NULL	Weinert LA. et al. 2015	CEFE01	Draft genome
LS7L	87	9	United Kingdom	Healthy Pig	2011	8	Tonsil	Weinert LA. et al. 2015	CEGX01	Draft genome
LS7P	864	2	United Kingdom	Healthy Pig	2011	16	Tonsil	Weinert LA. et al. 2015	CEGP01	Draft genome
LS7S	1	7	United Kingdom	Pig	2011	2&1|2	NULL	Weinert LA. et al. 2015	CEGQ01	Draft genome
LS7T	893	2	United Kingdom	Healthy Pig	2011	10	Tonsil	Weinert LA. et al. 2015	CEGT01	Draft genome
LS7W	28	8	United Kingdom	Healthy Pig	2011	2&1|2	Tonsil	Weinert LA. et al. 2015	CEHR01	Draft genome
LS8B	886	2	United Kingdom	Healthy Pig	2011	31	Tonsil	Weinert LA. et al. 2015	CEJK01	Draft genome
LS8F	897	5	United Kingdom	Healthy Pig	2011	Non-typeable	Tonsil	Weinert LA. et al. 2015	CEHJ01	Draft genome
LS8I	887	5	United Kingdom	Healthy Pig	2011	NCL3	Tonsil	Weinert LA. et al. 2015	CEHM01	Draft genome
LS8J	864	2	United Kingdom	Healthy Pig	2010	16	Tonsil	Weinert LA. et al. 2015	CEHK01	Draft genome
LS8M	87	9	United Kingdom	Healthy Pig	2011	8	Tonsil	Weinert LA. et al. 2015	CEHO01	Draft genome
LS8Q	898	2	United Kingdom	Healthy Pig	2011	31	Tonsil	Weinert LA. et al. 2015	CEHU01	Draft genome
LS8T	1	7	United Kingdom	Pig	2011	2&1|2	NULL	Weinert LA. et al. 2015	CEHQ01	Draft genome
LS8U	1	7	United Kingdom	Pig	2011	2&1|2	NULL	Weinert LA. et al. 2015	CEHL01	Draft genome
LS8X	904	2	United Kingdom	Healthy Pig	2011	12	Tonsil	Weinert LA. et al. 2015	CEHN01	Draft genome
LS9C	888	2	United Kingdom	Healthy Pig	2011	10	Tonsil	Weinert LA. et al. 2015	CEHP01	Draft genome
LS9G	889	2	United Kingdom	Healthy Pig	2011	31	Tonsil	Weinert LA. et al. 2015	CEJS01	Draft genome
LS9J	87	9	United Kingdom	Healthy Pig	2011	8	Tonsil	Weinert LA. et al. 2015	CELX01	Draft genome
LS9N	890	5	United Kingdom	Healthy Pig	2011	31	Non-clinical	Weinert LA. et al. 2015	LT671674	Complete Genome
LS9R	899	2	United Kingdom	Healthy Pig	2011	Non-typeable	Tonsil	Weinert LA. et al. 2015	CEIE01	Draft genome
LS9U	906	5	United Kingdom	Pig	2011	Non-typeable	NULL	Weinert LA. et al. 2015	CEJM01	Draft genome
LS9V	28	8	United Kingdom	Pig	2011	2&1|2	NULL	Weinert LA. et al. 2015	CEJL01	Draft genome
LS9Y	875	2	United Kingdom	Healthy Pig	2011	15	Tonsil	Weinert LA. et al. 2015	CEHW01	Draft genome
LSD	891	7	United Kingdom	Pig	2010	2&1|2	NULL	Weinert LA. et al. 2015	CEJN01	Draft genome
LSH	28	8	United Kingdom	Healthy Pig	2010	2&1|2	Tonsil	Weinert LA. et al. 2015	CEHS01	Draft genome
LSK	892	2	United Kingdom	Pig	2010	16	NULL	Weinert LA. et al. 2015	CEJO01	Draft genome
LSL	28	8	United Kingdom	Healthy Pig	2010	2&1|2	Tonsil	Weinert LA. et al. 2015	CEHY01	Draft genome
LSM102	658	7	China	Human	2014	2&1|2	not collected	Zhou, Y. et al. 2016	CP016175	Complete Genome
LSS100	857	2	United Kingdom	Pig	1800/2014	15	NULL	NCBI_Genome_database	FIFN01	Draft genome
LSS10	874	2	United Kingdom	pig	1800/2014	NCL4	NULL	NCBI_Genome_database	FIFM01	Draft genome
LSS11	876	2	United Kingdom	Pig	1800/2014	31	NULL	NCBI_Genome_database	FIFO01	Draft genome
LSS12	861	2	United Kingdom	Pig	1800/2014	25	NULL	NCBI_Genome_database	FIFP01	Draft genome
LSS13	879	2	United Kingdom	Pig	1800/2014	16	NULL	NCBI_Genome_database	FIFQ01	Draft genome
LSS14	1	7	United Kingdom	Pig	1800/2014	1&14	NULL	NCBI_Genome_database	FIFR01	Draft genome
LSS17	955	1	United Kingdom	Pig		Non-typeable		Baig A. et al. 2015	ERR120137	Draft genome
LSS18	864	2	United Kingdom	pig	1800/2014	16	NULL	NCBI_Genome_database	FIFS01	Draft genome
LSS19	NA	1	United Kingdom	Pig		4		Baig A. et al. 2015	ERR120139	Draft genome
LSS1	28	8	United Kingdom	Pig	1800/2014	2&1|2	NULL	NCBI_Genome_database	FIFL01	Draft genome
LSS20	23	9	United Kingdom	Pig	1800/2014	4	NULL	NCBI_Genome_database	FIFT01	Draft genome
LSS21	1	7	United Kingdom	Pig	1800/2014	2&1|2	NULL	NCBI_Genome_database	FIFU01	Draft genome
LSS22	1	7	United Kingdom	Pig	1800/2014	2&1|2	NULL	NCBI_Genome_database	FIFV01	Draft genome
LSS23	880	5	United Kingdom	Pig	1800/2014	Non-typeable	NULL	NCBI_Genome_database	FIFW01	Draft genome
LSS24	28	8	United Kingdom	Pig	1800/2014	2&1|2	NULL	NCBI_Genome_database	FIFX01	Draft genome
LSS25	28	8	United Kingdom	Pig	1800/2014	2&1|2	NULL	NCBI_Genome_database	FIFY01	Draft genome
LSS26	NA	8	United Kingdom	Pig	1800/2014	2&1|2	NULL	NCBI_Genome_database	FIGC01	Draft genome
LSS27	893	2	United Kingdom	Pig	1800/2014	10	NULL	NCBI_Genome_database	FIGB01	Draft genome
LSS28	1	7	United Kingdom	Pig	1800/2014	2&1|2	NULL	NCBI_Genome_database	FIGD01	Draft genome
LSS29	28	8	United Kingdom	Pig	1800/2014	2&1|2	NULL	NCBI_Genome_database	FIGE01	Draft genome
LSS2	857	2	United Kingdom	Pig	1800/2014	15	NULL	NCBI_Genome_database	FIFZ01	Draft genome
LSS30	860	2	United Kingdom	Pig	1800/2014	31	NULL	NCBI_Genome_database	FIGH01	Draft genome
LSS31	950	2	United Kingdom	Pig	1800/2014	24	NULL	NCBI_Genome_database	FIGG01	Draft genome
LSS32	894	5	United Kingdom	pig	1800/2014	24	NULL	NCBI_Genome_database	FIGJ01	Draft genome
LSS33	895	2	United Kingdom	Pig	1800/2014	4	NULL	NCBI_Genome_database	FIGL01	Draft genome
LSS34	87	9	United Kingdom	Pig	1800/2014	8	NULL	NCBI_Genome_database	FIGS01	Draft genome
LSS35	873	7	United Kingdom	Pig	1800/2014	2&1|2	NULL	NCBI_Genome_database	FIGI01	Draft genome
LSS36	896	5	United Kingdom	Pig	1800/2014	NCL7	NULL	NCBI_Genome_database	FIGK01	Draft genome
LSS37	885	2	United Kingdom	Pig	1800/2014	24	NULL	NCBI_Genome_database	FIGN01	Draft genome
LSS38	897	5	United Kingdom	pig	1800/2014	Non-typeable	NULL	NCBI_Genome_database	FIGU01	Draft genome
LSS39	889	2	United Kingdom	Pig	1800/2014	31	NULL	NCBI_Genome_database	FIGQ01	Draft genome
LSS3	28	8	United Kingdom	Pig	1800/2014	2&1|2	NULL	NCBI_Genome_database	FIGF01	Draft genome
LSS40	948	2	United Kingdom	Pig	1800/2014	6	NULL	NCBI_Genome_database	FIGR01	Draft genome
LSS41	792	5	United Kingdom	Pig	1800/2014	21	NULL	NCBI_Genome_database	FIGT01	Draft genome
LSS42	878	2	United Kingdom	Pig	1800/2014	16	NULL	NCBI_Genome_database	FIGW01	Draft genome
LSS44	882	6	United Kingdom	Pig	1800/2014	15	NULL	NCBI_Genome_database	FIGZ01	Draft genome
LSS47	864	2	United Kingdom	Pig	1800/2014	16	NULL	NCBI_Genome_database	FIGP01	Draft genome
LSS48	898	2	United Kingdom	Pig	1800/2014	31	NULL	NCBI_Genome_database	FIGO01	Draft genome
LSS49	899	2	United Kingdom	Pig	1800/2014	Non-typeable	NULL	NCBI_Genome_database	FIGV01	Draft genome
LSS4	891	7	United Kingdom	Pig	1800/2014	2&1|2	NULL	NCBI_Genome_database	FIGM01	Draft genome
LSS50	873	7	United Kingdom	Pig	1800/2014	2&1|2	NULL	NCBI_Genome_database	FIGY01	Draft genome
LSS51	1	7	United Kingdom	Pig	1800/2014	2&1|2	NULL	NCBI_Genome_database	FIHC01	Draft genome
LSS52	900	5	United Kingdom	Pig	1800/2014	19	NULL	NCBI_Genome_database	FIHA01	Draft genome
LSS53	792	5	United Kingdom	Pig	1800/2014	21	NULL	NCBI_Genome_database	FIHL01	Draft genome
LSS54	901	5	United Kingdom	Pig	1800/2014	Non-typeable	NULL	NCBI_Genome_database	FIHD01	Draft genome
LSS55	863	6	United Kingdom	Pig	1800/2014	9	NULL	NCBI_Genome_database	FIHB01	Draft genome
LSS56	29	8	United Kingdom	Pig	1800/2014	7	NULL	NCBI_Genome_database	FIHF01	Draft genome
LSS57	884	2	United Kingdom	Pig	1800/2014	NCL4	NULL	NCBI_Genome_database	FIHI01	Draft genome
LSS58	886	2	United Kingdom	pig	1800/2014	31	NULL	NCBI_Genome_database	FIHE01	Draft genome
LSS59	888	2	United Kingdom	Pig	1800/2014	10	NULL	NCBI_Genome_database	FIHG01	Draft genome
LSS5	891	7	United Kingdom	Pig	1800/2014	2&1|2	NULL	NCBI_Genome_database	FIGX01	Draft genome
LSS60	858	2	United Kingdom	Pig	1800/2014	31	NULL	NCBI_Genome_database	FIHH01	Draft genome
LSS61	28	8	United Kingdom	Pig	1800/2014	2&1|2	NULL	NCBI_Genome_database	FIHJ01	Draft genome
LSS62	1	7	United Kingdom	Pig	1800/2014	2&1|2	NULL	NCBI_Genome_database	FIHK01	Draft genome
LSS63	1	7	United Kingdom	Pig	1800/2014	2&1|2	NULL	NCBI_Genome_database	FIHO01	Draft genome
LSS64	881	5	United Kingdom	Pig	1800/2014	21	NULL	NCBI_Genome_database	FIHM01	Draft genome
LSS65	902	2	United Kingdom	Pig	1800/2014	10	NULL	NCBI_Genome_database	FIHN01	Draft genome
LSS66	903	2	United Kingdom	Pig	1800/2014	9	NULL	NCBI_Genome_database	FIHP01	Draft genome
LSS67	87	9	United Kingdom	Pig	1800/2014	8	NULL	NCBI_Genome_database	FIHQ01	Draft genome
LSS68	87	9	United Kingdom	Pig	1800/2014	8	NULL	NCBI_Genome_database	FIHR01	Draft genome
LSS69	890	5	United Kingdom	Pig	1800/2014	31	NULL	NCBI_Genome_database	FIHS01	Draft genome
LSS6	NA	1	United Kingdom	Pig		4		Baig A. et al. 2015	ERR120126	Draft genome
LSS70	NA	9	United Kingdom	Pig	1800/2014	9	NULL	NCBI_Genome_database	FIHT01	Draft genome
LSS71	28	8	United Kingdom	Pig	1800/2014	2&1|2	NULL	NCBI_Genome_database	FIHV01	Draft genome
LSS72	28	8	United Kingdom	Pig	1800/2014	2&1|2	NULL	NCBI_Genome_database	FIHU01	Draft genome
LSS73	94	3	United Kingdom	Pig	1800/2014	3	NULL	NCBI_Genome_database	FIHW01	Draft genome
LSS74	94	3	United Kingdom	Pig	1800/2014	3	NULL	NCBI_Genome_database	FIHX01	Draft genome
LSS75	883	6	United Kingdom	Pig	1800/2014	31	NULL	NCBI_Genome_database	FIHY01	Draft genome
LSS76	87	9	United Kingdom	Pig	1800/2014	8	NULL	NCBI_Genome_database	FIHZ01	Draft genome
LSS77	28	8	United Kingdom	Pig	1800/2014	2&1|2	NULL	NCBI_Genome_database	FIIA01	Draft genome
LSS78	904	2	United Kingdom	Pig	1800/2014	12	NULL	NCBI_Genome_database	FIIB01	Draft genome
LSS79	875	2	United Kingdom	Pig	1800/2014	15	NULL	NCBI_Genome_database	FIIC01	Draft genome
LSS7	NA	1	United Kingdom	Pig		Non-typeable		Baig A. et al. 2015	ERR120127	Draft genome
LSS80	947	6	United Kingdom	Pig	1800/2014	31	NULL	NCBI_Genome_database	FIIE01	Draft genome
LSS81	875	2	United Kingdom	Pig	1800/2014	15	NULL	NCBI_Genome_database	FIIG01	Draft genome
LSS82	877	2	United Kingdom	Pig	1800/2014	16	NULL	NCBI_Genome_database	FIIF01	Draft genome
LSS83	29	8	United Kingdom	Pig	1800/2014	7	NULL	NCBI_Genome_database	FIIH01	Draft genome
LSS84	29	8	United Kingdom	Pig	1800/2014	7	NULL	NCBI_Genome_database	FIIK01	Draft genome
LSS85	29	8	United Kingdom	Pig	1800/2014	7	NULL	NCBI_Genome_database	FIII01	Draft genome
LSS86	28	8	United Kingdom	Pig	1800/2014	2&1|2	NULL	NCBI_Genome_database	FIIJ01	Draft genome
LSS87	28	8	United Kingdom	Pig	1800/2014	2&1|2	NULL	NCBI_Genome_database	FIIL01	Draft genome
LSS88	887	5	United Kingdom	pig	1800/2014	NCL3	NULL	NCBI_Genome_database	FIIM01	Draft genome
LSS89	87	9	United Kingdom	Pig	1800/2014	8	NULL	NCBI_Genome_database	FIJA01	Draft genome
LSS8	892	2	United Kingdom	Pig	1800/2014	16	NULL	NCBI_Genome_database	FIID01	Draft genome
LSS90	859	2	United Kingdom	Pig	1800/2014	31	NULL	NCBI_Genome_database	FIIN01	Draft genome
LSS91	949	2	United Kingdom	Pig	1800/2014	6	NULL	NCBI_Genome_database	FIIO01	Draft genome
LSS92	46	2	United Kingdom	Pig	1800/2014	9	NULL	NCBI_Genome_database	FIIQ01	Draft genome
LSS94	862	9	United Kingdom	Pig	1800/2014	4	NULL	NCBI_Genome_database	FIJD01	Draft genome
LSS95	905	2	United Kingdom	Pig	1800/2014	11	NULL	NCBI_Genome_database	FIIR01	Draft genome
LSS96	905	2	United Kingdom	Pig	1800/2014	11	NULL	NCBI_Genome_database	FIIS01	Draft genome
LSS97	1	7	United Kingdom	Pig	1800/2014	2&1|2	NULL	NCBI_Genome_database	FIIW01	Draft genome
LSS98	1	7	United Kingdom	Pig	1800/2014	2&1|2	NULL	NCBI_Genome_database	FIIU01	Draft genome
LSS99	906	5	United Kingdom	pig	1800/2014	Non-typeable	NULL	NCBI_Genome_database	FIIX01	Draft genome
LSS9	866	2	United Kingdom	pig	1800/2014	10	NULL	NCBI_Genome_database	FIIP01	Draft genome
LSS	891	7	United Kingdom	Pig	2010	2&1|2	NULL	Weinert LA. et al. 2015	CEJQ01	Draft genome
LSV	866	2	United Kingdom	Healthy Pig	2010	10	Tonsil	Weinert LA. et al. 2015	CEJP01	Draft genome
LSW	857	2	United Kingdom	Pig	2010	15	NULL	Weinert LA. et al. 2015	CEHV01	Draft genome
NCTC_10446	81	2	Netherlands	diseased pig	NULL	15	NULL	Gottschalk. et al. 1989	ALLU01	Draft genome
NSUI001	25	8	Canada	Human	Not available	Non-typeable	Not available	Athey TB. et al. 2016	SRR2891619	Draft genome
NSUI002	28	8	Canada	Pig	2008	2&1|2	NA	Athey TB. et al. 2015	CP011419	Complete Genome
NSUI003	NA	8	USA	diseased pig	Not available	2&1|2		Athey TB. et al. 2015	SRR2016235	Draft genome
NSUI004	28	8	USA	diseased pig	01/2004	2&1|2		Athey TB. et al. 2015	SRR2016248	Draft genome
NSUI005	28	8	USA	diseased pig	12/2004	2&1|2		Athey TB. et al. 2015	SRR2016259	Draft genome
NSUI006	25	8	USA	diseased pig	Not available	2&1|2	Septicemia	Athey TB. et al. 2016	SRR2891620	Draft genome
NSUI007	28	8	USA	diseased pig	Not available	2&1|2		Athey TB. et al. 2015	SRR2016270	Draft genome
NSUI008	28	8	USA	diseased pig	Not available	2&1|2		Athey TB. et al. 2015	SRR2016281	Draft genome
NSUI009	28	8	USA	diseased pig	01/2004	2&1|2		Athey TB. et al. 2015	SRR2016289	Draft genome
NSUI010	28	8	USA	diseased pig	12/2003	2&1|2		Athey TB. et al. 2015	SRR2016290	Draft genome
NSUI011	28	8	USA	diseased pig	05/2005	2&1|2		Athey TB. et al. 2015	SRR2016291	Draft genome
NSUI012	25	8	USA	diseased pig	2005.3.1	2&1|2	Septicemia	Athey TB. et al. 2016	SRR2891631	Draft genome
NSUI013	28	8	USA	diseased pig	05/2005	2&1|2		Athey TB. et al. 2015	SRR2016293	Draft genome
NSUI014	28	8	USA	diseased pig	05/2005	2&1|2		Athey TB. et al. 2015	SRR2016236	Draft genome
NSUI015	28	8	USA	diseased pig	06/2005	2&1|2		Athey TB. et al. 2015	SRR2025265	Draft genome
NSUI016	28	8	USA	diseased pig	06/2005	2&1|2		Athey TB. et al. 2015	SRR2025264	Draft genome
NSUI017	28	8	USA	diseased pig	Not available	2&1|2		Athey TB. et al. 2015	SRR2025263	Draft genome
NSUI018	28	8	Japan	diseased pig	12/2005	2&1|2		Athey TB. et al. 2015	SRR2025267	Draft genome
NSUI019	28	8	Japan	diseased pig	01/1990	Non-typeable		Athey TB. et al. 2015	SRR2016243	Draft genome
NSUI020	28	8	Japan	diseased pig	01/1995	2&1|2		Athey TB. et al. 2015	SRR2016244	Draft genome
NSUI021	28	8	Japan	diseased pig	04/1996	2&1|2		Athey TB. et al. 2015	SRR2016245	Draft genome
NSUI022	28	8	Japan	diseased pig	06/1991	Non-typeable		Athey TB. et al. 2015	SRR2016246	Draft genome
NSUI023	28	8	Japan	diseased pig	08/1993	2&1|2		Athey TB. et al. 2015	SRR2016247	Draft genome
NSUI024	28	8	Japan	diseased pig	07/1996	2&1|2		Athey TB. et al. 2015	SRR2016305	Draft genome
NSUI025	28	8	Japan	diseased pig	Not available	2&1|2		Athey TB. et al. 2015	SRR2016250	Draft genome
NSUI026	28	8	Japan	diseased pig	Not available	2&1|2		Athey TB. et al. 2015	SRR2016251	Draft genome
NSUI027	28	8	Japan	diseased pig	11/1992	2&1|2		Athey TB. et al. 2015	SRR2016252	Draft genome
NSUI028	28	8	Japan	diseased pig	12/1992	2&1|2		Athey TB. et al. 2015	SRR2016253	Draft genome
NSUI029	28	8	Japan	diseased pig	Not available	2&1|2		Athey TB. et al. 2015	SRR2016254	Draft genome
NSUI030	28	8	Japan	diseased pig	03/1994	2&1|2		Athey TB. et al. 2015	SRR2016255	Draft genome
NSUI031	28	8	Japan	diseased pig	Not available	2&1|2		Athey TB. et al. 2015	SRR2016256	Draft genome
NSUI032	28	8	Japan	diseased pig	Not available	2&1|2		Athey TB. et al. 2015	SRR2016257	Draft genome
NSUI033	25	8	Thailand	Human	2000.8.1	2&1|2	Meningitis	Athey TB. et al. 2016	SRR2891642	Draft genome
NSUI034	25	8	Thailand	Human	2000.9.1	2&1|2	Septicemia	Athey TB. et al. 2016	SRR2891653	Draft genome
NSUI035	25	8	Thailand	Human	2001.11.1	2&1|2	Meningitis	Athey TB. et al. 2016	SRR2891664	Draft genome
NSUI036	28	8	Thailand	Human	06/2002	2&1|2		Athey TB. et al. 2015	SRR2016258	Draft genome
NSUI037	25	8	Thailand	Human	2002.10.1	2&1|2	Septicemia	Athey TB. et al. 2016	SRR2891666	Draft genome
NSUI038	25	8	Thailand	Human	2002.12.1	2&1|2	Septic shock	Athey TB. et al. 2016	SRR2891667	Draft genome
NSUI039	25	8	Thailand	Human	2001.5.1	2&1|2	Septicemia	Athey TB. et al. 2016	SRR2891668	Draft genome
NSUI040	25	8	Thailand	Human	2002.3.1	2&1|2	Septic shock	Athey TB. et al. 2016	SRR2891669	Draft genome
NSUI041	25	8	Canada	diseased pig	2011.1.1	Non-typeable	Brain	Athey TB. et al. 2016	SRR2891621	Draft genome
NSUI042	25	8	Canada	diseased pig	2011.1.1	2&1|2	Not available	Athey TB. et al. 2016	SRR2891622	Draft genome
NSUI043	25	8	Canada	diseased pig	2011.2.1	Non-typeable	Meningitis	Athey TB. et al. 2016	SRR2891623	Draft genome
NSUI044	25	8	Canada	diseased pig	2011.6.1	2&1|2	Joint	Athey TB. et al. 2016	SRR2891624	Draft genome
NSUI045	25	8	Canada	diseased pig	2011.7.1	2&1|2	Meningitis	Athey TB. et al. 2016	SRR2891625	Draft genome
NSUI046	25	8	Canada	diseased pig	2011.8.1	Non-typeable	Not available	Athey TB. et al. 2016	SRR2891626	Draft genome
NSUI047	25	8	Canada	diseased pig	2011.8.1	Non-typeable	Not available	Athey TB. et al. 2016	SRR2891627	Draft genome
NSUI048	NA	8	Canada	diseased pig	2011.8.1	2&1|2	Lung	Athey TB. et al. 2016	SRR2891628	Draft genome
NSUI049	25	8	Canada	diseased pig	2011.10.1	Non-typeable	Brain	Athey TB. et al. 2016	SRR2891629	Draft genome
NSUI050	25	8	Canada	diseased pig	2011.11.1	Non-typeable	Not available	Athey TB. et al. 2016	SRR2891630	Draft genome
NSUI051	25	8	Canada	diseased pig	2011.11.1	2&1|2	Pericardial	Athey TB. et al. 2016	SRR2891632	Draft genome
NSUI052	25	8	Canada	diseased pig	2010.4.1	Non-typeable	Not available	Athey TB. et al. 2016	SRR2891633	Draft genome
NSUI053	25	8	Canada	diseased pig	2010.4.1	2&1|2	Brain	Athey TB. et al. 2016	SRR2891634	Draft genome
NSUI054	25	8	Canada	diseased pig	2007.1.1	2&1|2	Brain	Athey TB. et al. 2016	SRR2891635	Draft genome
NSUI055	25	8	Canada	diseased pig	2007.2.1	2&1|2	Lung	Athey TB. et al. 2016	SRR2891636	Draft genome
NSUI056	25	8	Canada	diseased pig	2007.6.1	2&1|2	Not available	Athey TB. et al. 2016	SRR2891637	Draft genome
NSUI057	25	8	Canada	diseased pig	2008.1.1	2&1|2	Bronchitis	Athey TB. et al. 2016	SRR2891638	Draft genome
NSUI058	28	8	Canada	diseased pig	04/2008	2&1|2		Athey TB. et al. 2015	SRR2016260	Draft genome
NSUI059	28	8	Canada	diseased pig	04/2008	Non-typeable		Athey TB. et al. 2015	SRR2016261	Draft genome
NSUI060	25	8	Canada	diseased pig	2008	2&1|2	Meningitis	Athey TB. et al. 2016	CP012911	Complete Genome
NSUI061	25	8	Canada	diseased pig	2007.6.1	2&1|2	Lung	Athey TB. et al. 2016	SRR2891640	Draft genome
NSUI062	28	8	Canada	diseased pig	07/2007	2&1|2		Athey TB. et al. 2015	SRR2016262	Draft genome
NSUI063	25	8	Canada	diseased pig	2007.8.1	Non-typeable	Meningitis	Athey TB. et al. 2016	SRR2891641	Draft genome
NSUI064	28	8	Canada	diseased pig	09/2007	Non-typeable		Athey TB. et al. 2015	SRR2016263	Draft genome
NSUI065	25	8	Canada	diseased pig	2007.3.1	2&1|2	Not available	Athey TB. et al. 2016	SRR2891643	Draft genome
NSUI066	25	8	Canada	diseased pig	2007.6.1	2&1|2	Brain	Athey TB. et al. 2016	SRR2891644	Draft genome
NSUI067	28	8	Canada	diseased pig	2008.4.1	2&1|2		Athey TB. et al. 2015	SRR2016264	Draft genome
NSUI068	25	8	Canada	diseased pig	2008.3.1	2&1|2	Brain	Athey TB. et al. 2016	SRR2891645	Draft genome
NSUI069	25	8	Canada	diseased pig	2008.4.1	2&1|2	Endocardium	Athey TB. et al. 2016	SRR2891646	Draft genome
NSUI070	25	8	Canada	diseased pig	2008.5.1	2&1|2	Brain	Athey TB. et al. 2016	SRR2891647	Draft genome
NSUI072	25	8	Canada	diseased pig	2008.5.1	2&1|2	Meningitis	Athey TB. et al. 2016	SRR2891648	Draft genome
NSUI073	28	8	Canada	diseased pig	2008.5.1	2&1|2		Athey TB. et al. 2015	SRR2016265	Draft genome
NSUI074	28	8	Canada	diseased pig	2008.6.1	Non-typeable		Athey TB. et al. 2015	SRR2016266	Draft genome
NSUI075	25	8	Canada	diseased pig	2008.6.1	2&1|2	Meningitis	Athey TB. et al. 2016	SRR2891649	Draft genome
NSUI076	28	8	Canada	diseased pig	2008.6.1	Non-typeable		Athey TB. et al. 2015	SRR2016267	Draft genome
NSUI077	25	8	Canada	diseased pig	2008.6.1	2&1|2	Brain	Athey TB. et al. 2016	SRR2891650	Draft genome
NSUI078	25	8	Canada	diseased pig	2008.6.1	2&1|2	Lung	Athey TB. et al. 2016	SRR2891651	Draft genome
NSUI079	28	8	Canada	diseased pig	2008.6.1	Non-typeable		Athey TB. et al. 2015	SRR2016268	Draft genome
NSUI080	28	8	USA	diseased pig	10/2004	Non-typeable		Athey TB. et al. 2015	SRR2016269	Draft genome
NSUI081	28	8	USA	diseased pig	Not available	2&1|2		Athey TB. et al. 2015	SRR2016271	Draft genome
NSUI082	25	8	USA	Human	Not available	2&1|2	NA	Athey TB. et al. 2016	SRR2891652	Draft genome
NSUI083	620	8	Canada	diseased pig	03/2010	Non-typeable		Athey TB. et al. 2015	SRR2016272	Draft genome
NSUI084	28	8	Canada	diseased pig	05/2010	2&1|2		Athey TB. et al. 2015	SRR2016273	Draft genome
NSUI085	28	8	Canada	diseased pig	06/2010	2&1|2		Athey TB. et al. 2015	SRR2016274	Draft genome
NSUI086	28	8	Canada	diseased pig	02/2010	2&1|2		Athey TB. et al. 2015	SRR2016275	Draft genome
NSUI087	28	8	Canada	diseased pig	04/2011	2&1|2		Athey TB. et al. 2015	SRR2016276	Draft genome
NSUI088	25	8	Canada	diseased pig	2008.8.1	2&1|2	Multiple	Athey TB. et al. 2016	SRR2891654	Draft genome
NSUI089	25	8	Canada	diseased pig	2008.7.1	2&1|2	Meningitis	Athey TB. et al. 2016	SRR2891655	Draft genome
NSUI090	28	8	Canada	diseased pig	09/2008	2&1|2		Athey TB. et al. 2015	SRR2025269	Draft genome
NSUI091	NA	8	Canada	diseased pig	09/2008	2&1|2		Athey TB. et al. 2015	SRR2025268	Draft genome
NSUI092	25	8	Thailand	Human	2001.8.1	2&1|2	Endocarditis	Athey TB. et al. 2016	SRR2891656	Draft genome
NSUI093	25	8	Canada	diseased pig	2007.1.1	2&1|2	Pleura	Athey TB. et al. 2016	SRR2891657	Draft genome
NSUI094	25	8	Canada	diseased pig	2008.2.1	2&1|2	Meningitis	Athey TB. et al. 2016	SRR2891658	Draft genome
NSUI095	28	8	Canada	diseased pig	05/2008	Non-typeable		Athey TB. et al. 2015	SRR2016279	Draft genome
NSUI096	25	8	Canada	diseased pig	2008.2.1	2&1|2	Brain	Athey TB. et al. 2016	SRR2891659	Draft genome
NSUI097	25	8	Canada	diseased pig	2008.2.1	2&1|2	Lung	Athey TB. et al. 2016	SRR2891660	Draft genome
NSUI098	28	8	Canada	diseased pig	06/2008	2&1|2		Athey TB. et al. 2015	SRR2016237	Draft genome
NSUI099	25	8	Canada	diseased pig	2008.7.1	2&1|2	Lung	Athey TB. et al. 2016	SRR2891661	Draft genome
NSUI100	25	8	Canada	diseased pig	2007.8.1	2&1|2	Bronchitis	Athey TB. et al. 2016	SRR2891662	Draft genome
NSUI101	28	8	Canada	diseased pig	10/2007	Non-typeable		Athey TB. et al. 2015	SRR2016238	Draft genome
NSUI102	25	8	Canada	diseased pig	2010.6.1	Non-typeable	Meningitis	Athey TB. et al. 2016	SRR2891663	Draft genome
NSUI103	25	8	Canada	diseased pig	2010.9.1	Non-typeable	Brain	Athey TB. et al. 2016	SRR2891665	Draft genome
NT77	79	3	Canada	healthy pig	1980s–1990s	18	NULL	Chen C. et al. 2013	ALLR01	Draft genome
OV585	13	2	Netherlands	diseased pig	2008	1&14	CSF or blood culture	Willemse N. et al. 2016	CZHB01	Draft genome
P1_7	1	7	United Kingdom	diseased pig	2009	2&1|2	Systemic (Brain)	Holden MT. et al. 2009	AM946016	Complete Genome
R61	776	5	China	diseased pig	2008	Non-typeable	Respiratory	Hu P. et al. 2011	AEYY01	Draft genome
R735	1	7	Netherlands	diseased pig	1980s–1990s	2&1|2		Chen C. et al. 2013	ALLS01	Draft genome
RC1	308	9	China	healthy pig	2005	8		Chen C. et al. 2013	ALLT01	Draft genome
S10A	891	7	United Kingdom	diseased pig	2010	2&1|2	Systemic (other)	Weinert LA. et al. 2015	CEJR01	Draft genome
S10B	31	8	United Kingdom	diseased pig	2010	3	lung	Weinert LA. et al. 2015	CEHT01	Draft genome
S10C	1	7	United Kingdom	diseased pig	2010	2&1|2	NULL	Weinert LA. et al. 2015	CEIF01	Draft genome
S10D	29	8	United Kingdom	diseased pig	2010	7	brain	Weinert LA. et al. 2015	CEJT01	Draft genome
S10E	873	7	United Kingdom	diseased pig	2010	2&1|2	brain	Weinert LA. et al. 2015	CEJF01	Draft genome
S10F	1	8	United Kingdom	diseased pig	2010	2&1|2	lung	Weinert LA. et al. 2015	CEKG01	Draft genome
S10	28	7	Netherlands	diseased pig	1982	2&1|2	CSF or blood culture	Willemse N. et al. 2016	CZHC01	Draft genome
S10W	29	8	United Kingdom	diseased pig	2010	7	lung	Weinert LA. et al. 2015	CEKH01	Draft genome
S10X	1	7	United Kingdom	diseased pig	2010	2&1|2	Systemic (other)	Weinert LA. et al. 2015	CEJH01	Draft genome
S10Y	1	7	United Kingdom	diseased pig	2010	2&1|2	brain	Weinert LA. et al. 2015	CEKJ01	Draft genome
S11G	1	7	United Kingdom	diseased pig	2010	2&1|2	Systemic (other)	Weinert LA. et al. 2015	CEKI01	Draft genome
S11H	1	7	United Kingdom	diseased pig	2011	1&14	brain	Weinert LA. et al. 2015	CEJE01	Draft genome
S11I	1	7	United Kingdom	diseased pig	2010	2&1|2	brain	Weinert LA. et al. 2015	CEJJ01	Draft genome
S11J	910	5	United Kingdom	diseased pig	2011	Non-typeable	lung	Weinert LA. et al. 2015	CEIH01	Draft genome
S11K	27	8	United Kingdom	diseased pig	2011	3	lung	Weinert LA. et al. 2015	CEIV01	Draft genome
S11L	27	8	United Kingdom	diseased pig	2010	3	lung	Weinert LA. et al. 2015	CEKL01	Draft genome
S11M	87	9	United Kingdom	diseased pig	2010	8	lung	Weinert LA. et al. 2015	CEIY01	Draft genome
S11N	1	7	United Kingdom	diseased pig	2010	2&1|2	lung	Weinert LA. et al. 2015	CEKM01	Draft genome
S11O	29	8	United Kingdom	diseased pig	2010	7	lung	Weinert LA. et al. 2015	CELL01	Draft genome
S11P	1	7	Vietnam	Human	2010	2&1|2	brain	Weinert LA. et al. 2015	CDXA01	Draft genome
S12Q	27	8	United Kingdom	diseased pig	2010	3	lung	Weinert LA. et al. 2015	CEJG01	Draft genome
S12R	907	2	United Kingdom	diseased pig	2010	7	lung	Weinert LA. et al. 2015	CEJA01	Draft genome
S12S	1	7	United Kingdom	diseased pig	2010	2&1|2	Systemic (other)	Weinert LA. et al. 2015	CEJU01	Draft genome
S12T	1	7	United Kingdom	diseased pig	2010	2&1|2	brain	Weinert LA. et al. 2015	CEJB01	Draft genome
S12U	1	7	United Kingdom	diseased pig	2010	2&1|2	lung	Weinert LA. et al. 2015	CEIJ01	Draft genome
S12V	1	7	United Kingdom	diseased pig	2010	2&1|2	brain	Weinert LA. et al. 2015	CEKK01	Draft genome
S12W	1	7	United Kingdom	diseased pig	2010	1&14	lung	Weinert LA. et al. 2015	CEJV01	Draft genome
S12X	908	2	United Kingdom	diseased pig	2010	4	brain	Weinert LA. et al. 2015	CEJD01	Draft genome
S12Y	1	7	United Kingdom	diseased pig	2010	1&14	Systemic (other)	Weinert LA. et al. 2015	CEKN01	Draft genome
S12Z	144	7	Vietnam	Human	2010	2&1|2	brain	Weinert LA. et al. 2015	CDXB01	Draft genome
S13A	27	8	United Kingdom	pig	2010	3	NULL	Weinert LA. et al. 2015	CEIZ01	Draft genome
S13B	1	7	United Kingdom	diseased pig	2010	2&1|2	NULL	Weinert LA. et al. 2015	CEIX01	Draft genome
S13C	1	7	United Kingdom	diseased pig	2010	1&14	brain	Weinert LA. et al. 2015	CEIU01	Draft genome
S13D	28	8	United Kingdom	diseased pig	2010	2&1|2	lung	Weinert LA. et al. 2015	CEIB01	Draft genome
S13E	867	8	United Kingdom	diseased pig	2010	8	brain	Weinert LA. et al. 2015	CEJW01	Draft genome
S13F	1	7	United Kingdom	diseased pig	2010	2&1|2	Systemic (other)	Weinert LA. et al. 2015	CEIR01	Draft genome
S13G	87	9	United Kingdom	diseased pig	2010	8	lung	Weinert LA. et al. 2015	CEKO01	Draft genome
S13H	1	7	United Kingdom	diseased pig	2010	1&14	brain	Weinert LA. et al. 2015	CEJX01	Draft genome
S13I	1	7	United Kingdom	diseased pig	2010	1&14	Systemic (other)	Weinert LA. et al. 2015	CEIK01	Draft genome
S14J	911	3	United Kingdom	diseased pig	2010	4	lung	Weinert LA. et al. 2015	CEJC01	Draft genome
S14K	911	3	United Kingdom	diseased pig	2010	4	lung	Weinert LA. et al. 2015	CEIQ01	Draft genome
S14L	911	3	United Kingdom	diseased pig	2010	4	lung	Weinert LA. et al. 2015	CEIG01	Draft genome
S14M	28	8	United Kingdom	diseased pig	2010	2&1|2	lung	Weinert LA. et al. 2015	CEID01	Draft genome
S14O	23	9	United Kingdom	diseased pig	2010	4	lung	Weinert LA. et al. 2015	CEIW01	Draft genome
S15R	29	8	United Kingdom	diseased pig	2010	7	brain	Weinert LA. et al. 2015	CELN01	Draft genome
S15S	868	9	United Kingdom	diseased pig	2010	3	lung	Weinert LA. et al. 2015	CEIS01	Draft genome
S15T	25	8	United Kingdom	diseased pig	2010	2&1|2	brain	Weinert LA. et al. 2015	CEIC01	Draft genome
S15U	1	7	United Kingdom	diseased pig	2010	Non-typeable	Systemic (other)	Weinert LA. et al. 2015	CEIP01	Draft genome
S15V	1	7	United Kingdom	diseased pig	2010	2&1|2	brain	Weinert LA. et al. 2015	CEKP01	Draft genome
S15W	908	2	United Kingdom	diseased pig	2010	8	Systemic (other)	Weinert LA. et al. 2015	CEIL01	Draft genome
S15X	31	8	United Kingdom	diseased pig	2010	3	lung	Weinert LA. et al. 2015	CEIO01	Draft genome
S15Y	1	7	United Kingdom	pig	2010	1&14	NULL	Weinert LA. et al. 2015	CEKT01	Draft genome
S16A	912	6	United Kingdom	diseased pig	2010	15	lung	Weinert LA. et al. 2015	CEKS01	Draft genome
S16B	1	7	United Kingdom	diseased pig	2010	2&1|2	brain	Weinert LA. et al. 2015	CEIN01	Draft genome
S16C	25	8	United Kingdom	diseased pig	2010	2&1|2	lung	Weinert LA. et al. 2015	CEIT01	Draft genome
S16D	1	7	United Kingdom	diseased pig	2010	2&1|2	brain	Weinert LA. et al. 2015	CEJI01	Draft genome
S16E	1	7	United Kingdom	diseased pig	2010	Non-typeable	brain	Weinert LA. et al. 2015	CEHZ01	Draft genome
S16F	871	2	United Kingdom	diseased pig	2010	16	Systemic (other)	Weinert LA. et al. 2015	CEII01	Draft genome
S16Z	87	9	United Kingdom	diseased pig	2010	8	lung	Weinert LA. et al. 2015	CEIA01	Draft genome
S17G	1	7	United Kingdom	diseased pig	2010	2&1|2	brain	Weinert LA. et al. 2015	CEIM01	Draft genome
S17H	909	7	United Kingdom	diseased pig	2010	2&1|2	brain	Weinert LA. et al. 2015	CEKQ01	Draft genome
S17I	1	7	United Kingdom	diseased pig	2010	2&1|2	brain	Weinert LA. et al. 2015	CEJZ01	Draft genome
S1J	1	7	Vietnam	Human	2005	2&1|2	brain	Weinert LA. et al. 2015	CDXD01	Draft genome
S1K	1	7	Vietnam	Human	2005	2&1|2	brain	Weinert LA. et al. 2015	CDXC01	Draft genome
S1L	1	7	Vietnam	Human	2005	2&1|2	brain	Weinert LA. et al. 2015	CDXE01	Draft genome
S1M	1	7	Vietnam	Human	2005	2&1|2	brain	Weinert LA. et al. 2015	CDXF01	Draft genome
S1N	1	7	Vietnam	Human	2005	2&1|2	brain	Weinert LA. et al. 2015	CDXG01	Draft genome
S1O	1	7	Vietnam	Human	2005	2&1|2	brain	Weinert LA. et al. 2015	CDXH01	Draft genome
S2P	1	7	Vietnam	Human	2005	2&1|2	brain	Weinert LA. et al. 2015	CEBL01	Draft genome
S2Q	1	7	Vietnam	Human	2005	2&1|2	brain	Weinert LA. et al. 2015	CDXI01	Draft genome
S2R	1	7	Vietnam	Human	2005	2&1|2	brain	Weinert LA. et al. 2015	CEBM01	Draft genome
S2S	1	7	Vietnam	Human	2005	2&1|2	brain	Weinert LA. et al. 2015	CDXM01	Draft genome
S2T	1	7	Vietnam	Human	2005	2&1|2	brain	Weinert LA. et al. 2015	CDXK01	Draft genome
S2U	1	7	Vietnam	Human	2005	2&1|2	brain	Weinert LA. et al. 2015	CEBN01	Draft genome
S2V	1	7	Vietnam	Human	2005	2&1|2	brain	Weinert LA. et al. 2015	CDXJ01	Draft genome
S2W	1	7	Vietnam	Human	2006	2&1|2	brain	Weinert LA. et al. 2015	CDXP01	Draft genome
S2X	1	7	Vietnam	Human	2006	2&1|2	brain	Weinert LA. et al. 2015	CDXL01	Draft genome
S2Y	1	7	Vietnam	Human	2006	2&1|2	brain	Weinert LA. et al. 2015	CDXO01	Draft genome
S3A	1	7	Vietnam	Human	2006	2&1|2	brain	Weinert LA. et al. 2015	CDWG01	Draft genome
S3B	1	7	Vietnam	Human	2006	2&1|2	brain	Weinert LA. et al. 2015	CEBP01	Draft genome
S3C	1	7	Vietnam	Human	2006	2&1|2	brain	Weinert LA. et al. 2015	CDXQ01	Draft genome
S3D	1	7	Vietnam	Human	2006	2&1|2	brain	Weinert LA. et al. 2015	CDXR01	Draft genome
S3E	1	7	Vietnam	Human	2006	2&1|2	brain	Weinert LA. et al. 2015	CDXN01	Draft genome
S3F	1	7	Vietnam	Human	2006	2&1|2	brain	Weinert LA. et al. 2015	CDXS01	Draft genome
S3G	1	7	Vietnam	Human	2006	2&1|2	brain	Weinert LA. et al. 2015	CEBZ01	Draft genome
S3	1	7	Netherlands	diseased pig	1988	2&1|2	CSF or blood culture	Willemse N. et al. 2016	CZHD01	Draft genome
S3Z	1	7	Vietnam	Human	2006	2&1|2	brain	Weinert LA. et al. 2015	CEBO01	Draft genome
S4H	1	7	Vietnam	Human	2006	2&1|2	brain	Weinert LA. et al. 2015	CDXT01	Draft genome
S4I	1	7	Vietnam	Human	2009	2&1|2	brain	Weinert LA. et al. 2015	CDXV01	Draft genome
S4J	1	7	Vietnam	Human	2009	2&1|2	brain	Weinert LA. et al. 2015	CDXU01	Draft genome
S4K	1	7	Vietnam	Human	2009	2&1|2	brain	Weinert LA. et al. 2015	CDYD01	Draft genome
S6L	1	7	Vietnam	Human	2010	2&1|2	brain	Weinert LA. et al. 2015	CDXW01	Draft genome
S6M	1	7	Vietnam	Human	2010	2&1|2	brain	Weinert LA. et al. 2015	CDXX01	Draft genome
S6N	107	7	Vietnam	Human	2010	Non-typeable	brain	Weinert LA. et al. 2015	CEBT01	Draft genome
S6O	1	7	Vietnam	Human	2010	2&1|2	brain	Weinert LA. et al. 2015	CEBQ01	Draft genome
S735	1	7	Netherlands	diseased pig		2&1|2	Respiratory	Boyle B. et al. 2012	CP003736	Complete Genome
S7P	1	7	Vietnam	Human	2010	2&1|2	brain	Weinert LA. et al. 2015	CDXZ01	Draft genome
S7Q	869	7	Vietnam	Human	2010	2&1|2	brain	Weinert LA. et al. 2015	CDXY01	Draft genome
S7R	1	7	Vietnam	Human	2010	2&1|2	brain	Weinert LA. et al. 2015	CDYB01	Draft genome
S7S	1	7	Vietnam	Human	2010	2&1|2	brain	Weinert LA. et al. 2015	CEBU01	Draft genome
S7T	1	7	Vietnam	Human	2010	2&1|2	meningitis	Direct Submission	CEBR01	Draft genome
S8U	1	7	Vietnam	Human	2010	2&1|2	brain	Weinert LA. et al. 2015	CDYA01	Draft genome
S8V	1	7	Vietnam	Human	2010	2&1|2	brain	Weinert LA. et al. 2015	CEBS01	Draft genome
S8W	1	7	Vietnam	Human	2010	2&1|2	brain	Weinert LA. et al. 2015	CDYC01	Draft genome
S8X	1	7	Vietnam	Human	2010	2&1|2	brain	Weinert LA. et al. 2015	CDYO01	Draft genome
S8Y	144	7	Vietnam	Human	2010	2&1|2	brain	Weinert LA. et al. 2015	CDYV01	Draft genome
S8Z	1	7	Vietnam	Human	2010	2&1|2	brain	Weinert LA. et al. 2015	CDYW01	Draft genome
S90C	1	7	United Kingdom	diseased pig	2010	2&1|2	brain	Weinert LA. et al. 2015	CEHI01	Draft genome
S91K	790	2	United Kingdom	diseased pig	2010	9	brain	Weinert LA. et al. 2015	CEKA01	Draft genome
S91R	1	7	United Kingdom	diseased pig	2010	2&1|2	brain	Weinert LA. et al. 2015	CEHE01	Draft genome
S92D	1	7	United Kingdom	diseased pig	2010	2&1|2	brain	Weinert LA. et al. 2015	CEJY01	Draft genome
S92L	1	7	United Kingdom	diseased pig	2010	1&14	Systemic (other)	Weinert LA. et al. 2015	CELM01	Draft genome
S92S	1	7	United Kingdom	diseased pig	2010	2&1|2	lung	Weinert LA. et al. 2015	CEKB01	Draft genome
S93E	1	7	United Kingdom	diseased pig	2010	2&1|2	brain	Weinert LA. et al. 2015	CEHF01	Draft genome
S93M	1	7	United Kingdom	diseased pig	2010	1&14	Systemic (other)	Weinert LA. et al. 2015	CEHC01	Draft genome
S93T	915	5	United Kingdom	Healthy Pig	2010	Non-typeable	Tonsil	Weinert LA. et al. 2015	CEHB01	Draft genome
S94F	28	8	United Kingdom	diseased pig	2010	2&1|2	NULL	Weinert LA. et al. 2015	CEHH01	Draft genome
S94U	1	7	United Kingdom	diseased pig	2010	2&1|2	brain	Weinert LA. et al. 2015	CEHG01	Draft genome
S95G	913	2	United Kingdom	diseased pig	2010	Non-typeable	lung	Weinert LA. et al. 2015	CEKE01	Draft genome
S95N	870	2	United Kingdom	pig	2010	NCL6	NULL	Weinert LA. et al. 2015	CEGZ01	Draft genome
S95V	1	7	United Kingdom	diseased pig	2010	1&14	Systemic (other)	Weinert LA. et al. 2015	CEKC01	Draft genome
S96H	1	7	United Kingdom	diseased pig	2010	2&1|2	brain	Weinert LA. et al. 2015	CEHA01	Draft genome
S96O	914	6	United Kingdom	diseased pig	2010	12	lung	Weinert LA. et al. 2015	CEGW01	Draft genome
S96W	28	8	United Kingdom	diseased pig	2010	2&1|2	lung	Weinert LA. et al. 2015	CEKR01	Draft genome
S97A	23	9	United Kingdom	Pig	2010	4	NULL	Weinert LA. et al. 2015	CEGY01	Draft genome
S97P	1	7	United Kingdom	diseased pig	2010	1&14	Systemic (other)	Weinert LA. et al. 2015	CEKD01	Draft genome
S97X	916	2	United Kingdom	diseased pig	2010	8	lung	Weinert LA. et al. 2015	CEKF01	Draft genome
S98Y	1	7	United Kingdom	diseased pig	2010	2&1|2	lung	Weinert LA. et al. 2015	CEHD01	Draft genome
S99B	1	7	United Kingdom	diseased pig	2010	2&1|2	lung	Weinert LA. et al. 2015	CEGS01	Draft genome
S99I	1	7	United Kingdom	diseased pig	2010	1&14	Systemic (other)	Weinert LA. et al. 2015	CEGR01	Draft genome
S99Q	28	8	United Kingdom	diseased pig	2010	2&1|2	lung	Weinert LA. et al. 2015	CEGU01	Draft genome
S99Z	108	3	United Kingdom	diseased pig	2010	3	lung	Weinert LA. et al. 2015	CEGV01	Draft genome
S9A	1	7	Vietnam	Human	2010	2&1|2	brain	Weinert LA. et al. 2015	CECC01	Draft genome
S9J	144	7	Vietnam	Human	2010	2&1|2	brain	Weinert LA. et al. 2015	CECG01	Draft genome
SC070731	7	7	China	diseased pig	2007	2&1|2	meningitis	Wu Z. et al. 2014	CP003922	Complete Genome
SC112	7	7	China	Human	2005	2&1|2		Du P. et al. 2017	ASAW01	Draft genome
SC129	7	7	China	Human	2005	2&1|2		Du P. et al. 2017	ASAR01	Draft genome
SC130	7	7	China	Human	2005	2&1|2		Du P. et al. 2017	SRR2652751	Draft genome
SC149	7	7	China	Human	2005	2&1|2		Du P. et al. 2017	ASAS01	Draft genome
SC150	7	7	China	Human	2005	2&1|2		Du P. et al. 2017	SRR2654043	Draft genome
SC151	7	7	China	Human	2005	2&1|2		Du P. et al. 2017	SRR2654045	Draft genome
SC152	7	7	China	Human	2005	2&1|2		Du P. et al. 2017	SRR2654046	Draft genome
SC153	7	7	China	Human	2005	2&1|2		Du P. et al. 2017	ASAT01	Draft genome
SC154	7	7	China	Human	2005	2&1|2		Du P. et al. 2017	SRR2654048	Draft genome
SC160	7	7	China	Human	2005	2&1|2		Du P. et al. 2017	ASAU01	Draft genome
SC16	7	7	China	diseased pig	2005	2&1|2		Du P. et al. 2017	ASBB01	Draft genome
SC175	7	7	China	Human	2005	2&1|2		Du P. et al. 2017	SRR2654740	Draft genome
SC179	7	7	China	Human	2005	2&1|2		Du P. et al. 2017	SRR2654741	Draft genome
SC17	7	7	China	diseased pig	2005	2&1|2		Du P. et al. 2017	ASBC01	Draft genome
SC183	7	7	China	Human	2005	2&1|2		Du P. et al. 2017	SRR2654742	Draft genome
SC191	7	7	China	Human	2005	2&1|2		Du P. et al. 2017	SRR2654743	Draft genome
SC195	7	7	China	Human	2005	2&1|2		Du P. et al. 2017	SRR2654744	Draft genome
SC19	7	7	China	diseased pig	2005	2&1|2	Meningitis	Teng L. et al. 2017	CP020863	Complete Genome
SC202	7	7	China	Human	2005	2&1|2		Du P. et al. 2017	SRR2654745	Draft genome
SC204	7	7	China	Human	2005	2&1|2		Du P. et al. 2017	SRR2654746	Draft genome
SC205	7	7	China	Human	2005	2&1|2		Du P. et al. 2017	SRR2654747	Draft genome
SC209	7	7	China	Human	2005	2&1|2		Du P. et al. 2017	SRR2654748	Draft genome
SC210	7	7	China	Human	2005	2&1|2		Du P. et al. 2017	SRR2654868	Draft genome
SC211	7	7	China	Human	2005	2&1|2		Du P. et al. 2017	ASAV01	Draft genome
SC212	7	7	China	Human	2005	2&1|2		Du P. et al. 2017	SRR2655056	Draft genome
SC214	7	7	China	Human	2005	2&1|2		Du P. et al. 2017	SRR2655057	Draft genome
SC216	7	7	China	Human	2005	2&1|2		Du P. et al. 2017	SRR2655058	Draft genome
SC217	7	7	China	Human	2005	2&1|2		Du P. et al. 2017	SRR2655059	Draft genome
SC218	7	7	China	Human	2005	2&1|2		Du P. et al. 2017	ASAX01	Draft genome
SC219	7	7	China	Human	2005	2&1|2		Du P. et al. 2017	SRR2655377	Draft genome
SC220	7	7	China	Human	2005	2&1|2		Du P. et al. 2017	ASAY01	Draft genome
SC221	7	7	China	Human	2005	2&1|2		Du P. et al. 2017	SRR2655380	Draft genome
SC222	7	7	China	Human	2005	2&1|2		Du P. et al. 2017	SRR2655382	Draft genome
SC223	7	7	China	Human	2005	2&1|2		Du P. et al. 2017	SRR2655384	Draft genome
SC224	7	7	China	Human	2005	2&1|2		Du P. et al. 2017	SRR2655391	Draft genome
SC226	7	7	China	Human	2005	2&1|2		Du P. et al. 2017	SRR2655396	Draft genome
SC227	7	7	China	Human	2005	2&1|2		Du P. et al. 2017	SRR2655397	Draft genome
SC22	7	7	China	Human	2005	2&1|2		Du P. et al. 2017	ASBD01	Draft genome
SC248	7	7	China	Human	2005	2&1|2		Du P. et al. 2017	ASAZ01	Draft genome
SC249	7	7	China	Human	2005	2&1|2		Du P. et al. 2017	SRR2655399	Draft genome
SC250	7	7	China	Human	2005	2&1|2		Du P. et al. 2017	SRR2655400	Draft genome
SC256	7	7	China	Human	2005	2&1|2		Du P. et al. 2017	SRR2655401	Draft genome
SC258	7	7	China	Human	2005	2&1|2		Du P. et al. 2017	SRR2655549	Draft genome
SC259	7	7	China	Human	2005	2&1|2		Du P. et al. 2017	SRR2655635	Draft genome
SC260	7	7	China	Human	2005	2&1|2		Du P. et al. 2017	SRR2655636	Draft genome
SC261	7	7	China	Human	2005	2&1|2		Du P. et al. 2017	SRR2655712	Draft genome
SC264	7	7	China	Human	2005	2&1|2		Du P. et al. 2017	SRR2655729	Draft genome
SC266	7	7	China	Human	2005	2&1|2		Du P. et al. 2017	SRR2655730	Draft genome
SC268	7	7	China	Human	2005	2&1|2		Du P. et al. 2017	SRR2655731	Draft genome
SC275	7	7	China	Human	2005	2&1|2		Du P. et al. 2017	SRR2655732	Draft genome
SC276	7	7	China	Human	2005	2&1|2		Du P. et al. 2017	SRR2655733	Draft genome
SC279	7	7	China	Human	2005	2&1|2		Du P. et al. 2017	SRR2655734	Draft genome
SC281	7	7	China	Human	2005	2&1|2		Du P. et al. 2017	SRR2655735	Draft genome
SC282	7	7	China	Human	2005	2&1|2		Du P. et al. 2017	SRR2655736	Draft genome
SC284	7	7	China	Human	2005	2&1|2		Du P. et al. 2017	SRR2655738	Draft genome
SC304	7	7	China	Human	2005	2&1|2		Du P. et al. 2017	SRR2655740	Draft genome
SC306	7	7	China	Human	2005	2&1|2		Du P. et al. 2017	SRR2655741	Draft genome
SC307	7	7	China	Human	2005	2&1|2		Du P. et al. 2017	SRR2655742	Draft genome
SC308	7	7	China	Human	2005	2&1|2		Du P. et al. 2017	SRR2655743	Draft genome
SC311	7	7	China	Human	2005	2&1|2		Du P. et al. 2017	SRR2655744	Draft genome
SC316	7	7	China	Human	2005	2&1|2		Du P. et al. 2017	SRR2655745	Draft genome
SC317	7	7	China	Human	2005	2&1|2		Du P. et al. 2017	SRR2655746	Draft genome
SC318	7	7	China	Human	2005	2&1|2		Du P. et al. 2017	SRR2655747	Draft genome
SC319	7	7	China	Human	2005	2&1|2		Du P. et al. 2017	SRR2655748	Draft genome
SC321	7	7	China	Human	2005	2&1|2		Du P. et al. 2017	SRR2657559	Draft genome
SC322	7	7	China	Human	2005	2&1|2		Du P. et al. 2017	SRR2657572	Draft genome
SC325	7	7	China	Human	2005	2&1|2		Du P. et al. 2017	SRR2657574	Draft genome
SC326	7	7	China	Human	2005	2&1|2		Du P. et al. 2017	SRR2657576	Draft genome
SC327	7	7	China	Human	2005	2&1|2		Du P. et al. 2017	SRR2657578	Draft genome
SC328	7	7	China	Human	2005	2&1|2		Du P. et al. 2017	SRR2657580	Draft genome
SC329	7	7	China	Human	2005	2&1|2		Du P. et al. 2017	SRR2657581	Draft genome
SC330	7	7	China	Human	2005	2&1|2		Du P. et al. 2017	SRR2657583	Draft genome
SC331	7	7	China	Human	2005	2&1|2		Du P. et al. 2017	SRR2657584	Draft genome
SC332	7	7	China	Human	2005	2&1|2		Du P. et al. 2017	SRR2657587	Draft genome
SC333	7	7	China	Human	2005	2&1|2		Du P. et al. 2017	ASBF01	Draft genome
SC334	7	7	China	Human	2005	2&1|2		Du P. et al. 2017	SRR2657591	Draft genome
SC338	7	7	China	Human	2005	2&1|2		Du P. et al. 2017	SRR2657593	Draft genome
SC340	7	7	China	Human	2005	2&1|2		Du P. et al. 2017	SRR2657596	Draft genome
SC341	7	7	China	Human	2005	2&1|2		Du P. et al. 2017	SRR2657599	Draft genome
SC342	7	7	China	Human	2005	2&1|2		Du P. et al. 2017	SRR2657601	Draft genome
SC343	7	7	China	Human	2005	2&1|2		Du P. et al. 2017	SRR2657604	Draft genome
SC346	7	7	China	Human	2005	2&1|2		Du P. et al. 2017	SRR2657606	Draft genome
SC357	7	7	China	Human	2005	2&1|2		Du P. et al. 2017	SRR2657609	Draft genome
SC39	7	7	China	diseased pig	2005	2&1|2		Du P. et al. 2017	ASBE01	Draft genome
SC3	7	7	China	diseased pig	2005	2&1|2		Du P. et al. 2017	ASCE01	Draft genome
SC50	7	7	China	diseased pig	2005	2&1|2		Du P. et al. 2017	SRR2657614	Draft genome
SC5	7	7	China	diseased pig	2005	2&1|2		Du P. et al. 2017	ASBA01	Draft genome
SC69	7	7	China	Human	2005	2&1|2		Du P. et al. 2017	SRR2657620	Draft genome
SC7	7	7	China	diseased pig	2005	2&1|2		Du P. et al. 2017	SRR2657622	Draft genome
SC83	7	7	China	Human	2005	2&1|2		Du P. et al. 2017	SRR2657623	Draft genome
SC84	7	7	China	Human	2005	2&1|2	meningitis	Holden MT. et al. 2009	FM252031	Complete Genome
SC89	7	7	China	Human	2005	2&1|2		Du P. et al. 2017	SRR2657624	Draft genome
SC90	7	7	China	Human	2005	2&1|2		Du P. et al. 2017	SRR2657626	Draft genome
SRD478	NA	6	USA	healthy pig	2011	Non-typeable	asymptomatic	Weinert LA. et al. 2015	LGKK01	Draft genome
SS007	NA	1	United Kingdom	diseased pig		4		Baig A. et al. 2015	ERR120023	Draft genome
SS1000	29	8	United Kingdom	Pig	1800/2014	7		NCBI_Genome_database	FIIY01	Draft genome
SS1001	1	7	United Kingdom	Pig	1800/2014	2&1|2		NCBI_Genome_database	FIIV01	Draft genome
SS1002	1	7	United Kingdom	Pig	1800/2014	2&1|2		NCBI_Genome_database	FIIT01	Draft genome
SS1003	954	1	United Kingdom	diseased pig		Non-typeable		Baig A. et al. 2015	ERR120106	Draft genome
SS1004	891	7	United Kingdom	Pig	1800/2014	2&1|2	NULL	NCBI_Genome_database	FIIZ01	Draft genome
SS1005	31	8	United Kingdom	Pig	1800/2014	3	NULL	NCBI_Genome_database	FIJB01	Draft genome
SS1006	1	7	United Kingdom	Pig	1800/2014	2&1|2	NULL	NCBI_Genome_database	FIJC01	Draft genome
SS1007	29	8	United Kingdom	Pig	1800/2014	7	NULL	NCBI_Genome_database	FIJE01	Draft genome
SS1008	873	7	United Kingdom	Pig	1800/2014	2&1|2	NULL	NCBI_Genome_database	FIJF01	Draft genome
SS1009	28	8	United Kingdom	Pig	1800/2014	2&1|2	NULL	NCBI_Genome_database	FIJG01	Draft genome
SS1010	1	7	United Kingdom	Pig	1800/2014	2&1|2	NULL	NCBI_Genome_database	FIJH01	Draft genome
SS1011	1	7	United Kingdom	Pig	1800/2014	1&14	NULL	NCBI_Genome_database	FIJI01	Draft genome
SS1012	1	7	United Kingdom	Pig	1800/2014	2&1|2	NULL	NCBI_Genome_database	FIJJ01	Draft genome
SS1013	910	5	United Kingdom	pig	1800/2014	Non-typeable	NULL	NCBI_Genome_database	FIJK01	Draft genome
SS1014	27	8	United Kingdom	Pig	1800/2014	3	NULL	NCBI_Genome_database	FIJL01	Draft genome
SS1015	27	8	United Kingdom	Pig	1800/2014	3	NULL	NCBI_Genome_database	FIJM01	Draft genome
SS1016	87	9	United Kingdom	Pig	1800/2014	8	NULL	NCBI_Genome_database	FIJQ01	Draft genome
SS1017	1	7	United Kingdom	Pig	1800/2014	2&1|2	NULL	NCBI_Genome_database	FIJT01	Draft genome
SS1018	29	8	United Kingdom	Pig	1800/2014	7	NULL	NCBI_Genome_database	FIJU01	Draft genome
SS101	1	7	Vietnam	Human	1800/2014	2&1|2	NULL	NCBI_Genome_database	FIRA01	Draft genome
SS1021	27	8	United Kingdom	Pig	1800/2014	3	NULL	NCBI_Genome_database	FIJS01	Draft genome
SS1022	907	2	United Kingdom	Pig	1800/2014	7	NULL	NCBI_Genome_database	FIJP01	Draft genome
SS1023	1	7	United Kingdom	Pig	1800/2014	2&1|2	NULL	NCBI_Genome_database	FIJO01	Draft genome
SS1024	1	7	United Kingdom	Pig	1800/2014	2&1|2	NULL	NCBI_Genome_database	FIJN01	Draft genome
SS1025	1	7	United Kingdom	Pig	1800/2014	2&1|2	NULL	NCBI_Genome_database	FIJR01	Draft genome
SS1026	1	7	United Kingdom	Pig	1800/2014	2&1|2	NULL	NCBI_Genome_database	FIJV01	Draft genome
SS1027	1	7	United Kingdom	Pig	1800/2014	1&14	NULL	NCBI_Genome_database	FIJW01	Draft genome
SS1028	908	2	United Kingdom	Pig	1800/2014	4	NULL	NCBI_Genome_database	FIJX01	Draft genome
SS1029	1	7	United Kingdom	Pig	1800/2014	1&14	NULL	NCBI_Genome_database	FIJY01	Draft genome
SS102	144	7	Vietnam	Human	1800/2014	2&1|2	NULL	NCBI_Genome_database	FIRC01	Draft genome
SS1030	27	8	United Kingdom	Pig	1800/2014	3	NULL	NCBI_Genome_database	FIJZ01	Draft genome
SS1032	1	7	United Kingdom	Pig	1800/2014	2&1|2	NULL	NCBI_Genome_database	FIKA01	Draft genome
SS1033	1	7	United Kingdom	Pig	1800/2014	1&14	NULL	NCBI_Genome_database	FIKB01	Draft genome
SS1034	28	8	United Kingdom	Pig	1800/2014	2&1|2	NULL	NCBI_Genome_database	FIKD01	Draft genome
SS1035	867	8	United Kingdom	Pig	1800/2014	8	NULL	NCBI_Genome_database	FIKE01	Draft genome
SS1036	1	7	United Kingdom	Pig	1800/2014	2&1|2	NULL	NCBI_Genome_database	FIKC01	Draft genome
SS1037	87	9	United Kingdom	Pig	1800/2014	8	NULL	NCBI_Genome_database	FIKF01	Draft genome
SS1038	1	7	United Kingdom	Pig	1800/2014	1&14	NULL	NCBI_Genome_database	FIKH01	Draft genome
SS1039	1	7	United Kingdom	Pig	1800/2014	1&14	NULL	NCBI_Genome_database	FIKG01	Draft genome
SS1040	911	3	United Kingdom	Pig	1800/2014	4	NULL	NCBI_Genome_database	FIKI01	Draft genome
SS1041	911	3	United Kingdom	Pig	1800/2014	4	NULL	NCBI_Genome_database	FIKJ01	Draft genome
SS1042	911	3	United Kingdom	Pig	1800/2014	4	NULL	NCBI_Genome_database	FIKL01	Draft genome
SS1043	28	8	United Kingdom	Pig	1800/2014	2&1|2	NULL	NCBI_Genome_database	FIKK01	Draft genome
SS1048	23	9	United Kingdom	Pig	1800/2014	4	NULL	NCBI_Genome_database	FIKN01	Draft genome
SS1051	29	8	United Kingdom	Pig	1800/2014	7	NULL	NCBI_Genome_database	FIKO01	Draft genome
SS1052	868	9	United Kingdom	Pig	1800/2014	3	NULL	NCBI_Genome_database	FIKM01	Draft genome
SS1053	25	8	United Kingdom	Pig	1800/2014	2&1|2	NULL	NCBI_Genome_database	FIKP01	Draft genome
SS1054	1	7	United Kingdom	Pig	1800/2014	2&1|2	NULL	NCBI_Genome_database	FIKQ01	Draft genome
SS1055	1	7	United Kingdom	Pig	1800/2014	2&1|2	NULL	NCBI_Genome_database	FIKR01	Draft genome
SS1056	908	2	United Kingdom	Pig	1800/2014	8	NULL	NCBI_Genome_database	FIKS01	Draft genome
SS1057	31	8	United Kingdom	Pig	1800/2014	3	NULL	NCBI_Genome_database	FIKU01	Draft genome
SS1058	1	7	United Kingdom	Pig	1800/2014	1&14	NULL	NCBI_Genome_database	FIKV01	Draft genome
SS1061	87	9	United Kingdom	Pig	1800/2014	8	NULL	NCBI_Genome_database	FIKW01	Draft genome
SS1062	912	6	United Kingdom	Pig	1800/2014	15	NULL	NCBI_Genome_database	FIKT01	Draft genome
SS1063	1	7	United Kingdom	Pig	1800/2014	2&1|2	NULL	NCBI_Genome_database	FIKY01	Draft genome
SS1064	25	8	United Kingdom	Pig	1800/2014	2&1|2	NULL	NCBI_Genome_database	FIKZ01	Draft genome
SS1065	1	7	United Kingdom	Pig	1800/2014	2&1|2	NULL	NCBI_Genome_database	FIKX01	Draft genome
SS1066	1	7	United Kingdom	Pig	1800/2014	2&1|2	NULL	NCBI_Genome_database	FILA01	Draft genome
SS1067	871	2	United Kingdom	Pig	1800/2014	16	NULL	NCBI_Genome_database	FILB01	Draft genome
SS1070	1	7	United Kingdom	Pig	1800/2014	2&1|2	NULL	NCBI_Genome_database	FILC01	Draft genome
SS1072	909	7	United Kingdom	Pig	1800/2014	2&1|2	NULL	NCBI_Genome_database	FILD01	Draft genome
SS1073	1	7	United Kingdom	Pig	1800/2014	2&1|2	NULL	NCBI_Genome_database	FILE01	Draft genome
Ss1223	834	7	Madagascar	Human	2016	2&1|2	Meningitis	Raberahona M. et al. 2018	NHOL01	Draft genome
SS12	1	7	China	diseased pig		2&1|2	Respiratory	Zhang A. et al. 2011	CP002640	Complete Genome
SS13	1	7	Vietnam	Human	1800/2014	2&1|2	NULL	NCBI_Genome_database	FIPH01	Draft genome
SS14	1	7	Vietnam	Human	1800/2014	2&1|2	NULL	NCBI_Genome_database	FIPI01	Draft genome
SS15	1	7	Vietnam	Human	1800/2014	2&1|2	NULL	NCBI_Genome_database	FIPJ01	Draft genome
SS16	1	7	Vietnam	Human	1800/2014	2&1|2	NULL	NCBI_Genome_database	FIPK01	Draft genome
SS17	1	7	Vietnam	Human	1800/2014	2&1|2	NULL	NCBI_Genome_database	FIPL01	Draft genome
SS19	1	7	Vietnam	Human	1800/2014	2&1|2	NULL	NCBI_Genome_database	FITQ01	Draft genome
SS20	1	7	Vietnam	Human	1800/2014	2&1|2	NULL	NCBI_Genome_database	FIPM01	Draft genome
SS2-1	7	7	China	diseased pig	1998	2&1|2	not collected	NCBI_Genome_database	CP018908	Complete Genome
SS21	1	7	Vietnam	Human	1800/2014	2&1|2	NULL	NCBI_Genome_database	FIPN01	Draft genome
SS22	1	7	Vietnam	Human	1800/2014	2&1|2	NULL	NCBI_Genome_database	FIPO01	Draft genome
SS23	1	7	Vietnam	Human	1800/2014	2&1|2	NULL	NCBI_Genome_database	FIPP01	Draft genome
SS24	1	7	Vietnam	Human	1800/2014	2&1|2	NULL	NCBI_Genome_database	FIPQ01	Draft genome
SS25	1	7	Vietnam	Human	1800/2014	2&1|2	NULL	NCBI_Genome_database	FIPR01	Draft genome
SS26	1	7	Vietnam	Human	1800/2014	2&1|2	NULL	NCBI_Genome_database	FIPS01	Draft genome
SS27	1	7	Vietnam	Human	1800/2014	2&1|2	NULL	NCBI_Genome_database	FIPT01	Draft genome
SS28	1	7	Vietnam	Human	1800/2014	2&1|2	NULL	NCBI_Genome_database	FIPU01	Draft genome
SS29	1	7	Vietnam	Human	1800/2014	2&1|2	NULL	NCBI_Genome_database	FIPV01	Draft genome
SS30	1	7	Vietnam	Human	1800/2014	2&1|2	NULL	NCBI_Genome_database	FIPW01	Draft genome
SS31	1	7	Vietnam	Human	1800/2014	2&1|2	NULL	NCBI_Genome_database	FIPY01	Draft genome
SS32	1	7	Vietnam	Human	1800/2014	2&1|2	NULL	NCBI_Genome_database	FIPX01	Draft genome
SS33	1	7	Vietnam	Human	1800/2014	2&1|2	NULL	NCBI_Genome_database	FIPZ01	Draft genome
SS35	1	7	Vietnam	Human	1800/2014	2&1|2	NULL	NCBI_Genome_database	FIQA01	Draft genome
SS36	1	7	Vietnam	Human	1800/2014	2&1|2	NULL	NCBI_Genome_database	FIQE01	Draft genome
SS37	1	7	Vietnam	Human	1800/2014	2&1|2	NULL	NCBI_Genome_database	FIQD01	Draft genome
SS38	1	7	Vietnam	Human	1800/2014	2&1|2	NULL	NCBI_Genome_database	FIQB01	Draft genome
SS40	1	7	Vietnam	Human	1800/2014	2&1|2	NULL	NCBI_Genome_database	FIQC01	Draft genome
SS44	1	7	Vietnam	Human	1800/2014	2&1|2	NULL	NCBI_Genome_database	FIQF01	Draft genome
SS46	1	7	Vietnam	Human	1800/2014	2&1|2	NULL	NCBI_Genome_database	FIQG01	Draft genome
SS47	1	7	Vietnam	Human	1800/2014	2&1|2	NULL	NCBI_Genome_database	FIQJ01	Draft genome
SS61	1	7	Vietnam	Human	1800/2014	2&1|2	NULL	NCBI_Genome_database	FIQH01	Draft genome
SS65	1	7	Vietnam	Human	1800/2014	2&1|2	NULL	NCBI_Genome_database	FIQI01	Draft genome
SS66	107	7	Vietnam	Human	1800/2014	Non-typeable	NULL	NCBI_Genome_database	FIQL01	Draft genome
SS69	1	7	Vietnam	Human	1800/2014	2&1|2	NULL	NCBI_Genome_database	FIQK01	Draft genome
SS73	1	7	Vietnam	Human	1800/2014	2&1|2	NULL	NCBI_Genome_database	FIQM01	Draft genome
SS74	869	7	Vietnam	Human	1800/2014	2&1|2	NULL	NCBI_Genome_database	FIQN01	Draft genome
SS76	1	7	Vietnam	Human	1800/2014	2&1|2	NULL	NCBI_Genome_database	FIQO01	Draft genome
SS78	1	7	Vietnam	Human	1800/2014	2&1|2	NULL	NCBI_Genome_database	FIQQ01	Draft genome
SS79	1	7	Vietnam	Human	1800/2014	2&1|2	NULL	NCBI_Genome_database	FIQR01	Draft genome
SS81	1	7	Vietnam	Human	1800/2014	2&1|2	NULL	NCBI_Genome_database	FIQP01	Draft genome
SS82	1	7	Vietnam	Human	1800/2014	2&1|2	NULL	NCBI_Genome_database	FIQS01	Draft genome
SS83	1	7	Vietnam	Human	1800/2014	2&1|2	NULL	NCBI_Genome_database	FIQT01	Draft genome
SS84	1	7	Vietnam	Human	1800/2014	2&1|2	NULL	NCBI_Genome_database	FIQU01	Draft genome
SS85	144	7	Vietnam	Human	1800/2014	2&1|2	NULL	NCBI_Genome_database	FIQV01	Draft genome
SS87	1	7	Vietnam	Human	1800/2014	2&1|2	NULL	NCBI_Genome_database	FIQW01	Draft genome
SS967	23	9	United Kingdom	Pig	1800/2014	4	NULL	NCBI_Genome_database	FILF01	Draft genome
SS969	1	7	United Kingdom	Pig	1800/2014	2&1|2	NULL	NCBI_Genome_database	FILG01	Draft genome
SS970	1	7	United Kingdom	Pig	1800/2014	2&1|2	NULL	NCBI_Genome_database	FILJ01	Draft genome
SS972	1	7	United Kingdom	Pig	1800/2014	2&1|2	NULL	NCBI_Genome_database	FILH01	Draft genome
SS973	1	7	United Kingdom	Pig	1800/2014	2&1|2	NULL	NCBI_Genome_database	FILI01	Draft genome
SS974	28	8	United Kingdom	Pig	1800/2014	2&1|2	NULL	NCBI_Genome_database	FILK01	Draft genome
SS975	913	2	United Kingdom	Pig	1800/2014	Non-typeable	NULL	NCBI_Genome_database	FILL01	Draft genome
SS976	1	7	United Kingdom	Pig	1800/2014	2&1|2	NULL	NCBI_Genome_database	FILM01	Draft genome
SS979	1	7	United Kingdom	Pig	1800/2014	1&14	NULL	NCBI_Genome_database	FILN01	Draft genome
SS97	144	7	Vietnam	Human	1800/2014	2&1|2	NULL	NCBI_Genome_database	FIQY01	Draft genome
SS981	790	2	United Kingdom	Pig	1800/2014	9	NULL	NCBI_Genome_database	FILO01	Draft genome
SS982	1	7	United Kingdom	Pig	1800/2014	1&14	NULL	NCBI_Genome_database	FILP01	Draft genome
SS983	1	7	United Kingdom	Pig	1800/2014	1&14	NULL	NCBI_Genome_database	FILQ01	Draft genome
SS985	870	2	United Kingdom	Pig	1800/2014	NCL6	NULL	NCBI_Genome_database	FILR01	Draft genome
SS986	914	6	United Kingdom	Pig	1800/2014	12	NULL	NCBI_Genome_database	FILS01	Draft genome
SS987	1	7	United Kingdom	Pig	1800/2014	1&14	NULL	NCBI_Genome_database	FILV01	Draft genome
SS989	28	8	United Kingdom	Pig	1800/2014	2&1|2	NULL	NCBI_Genome_database	FILU01	Draft genome
SS991	1	7	United Kingdom	Pig	1800/2014	2&1|2	NULL	NCBI_Genome_database	FILT01	Draft genome
SS992	1	7	United Kingdom	Pig	1800/2014	2&1|2	NULL	NCBI_Genome_database	FILW01	Draft genome
SS993	915	5	United Kingdom	Pig	1800/2014	Non-typeable	NULL	NCBI_Genome_database	FILX01	Draft genome
SS994	1	7	United Kingdom	Pig	1800/2014	2&1|2	NULL	NCBI_Genome_database	FILY01	Draft genome
SS995	1	7	United Kingdom	Pig	1800/2014	1&14	NULL	NCBI_Genome_database	FILZ01	Draft genome
SS996	28	8	United Kingdom	Pig	1800/2014	2&1|2	NULL	NCBI_Genome_database	FIMA01	Draft genome
SS997	916	2	United Kingdom	Pig	1800/2014	8	NULL	NCBI_Genome_database	FIMB01	Draft genome
SS998	1	7	United Kingdom	Pig	1800/2014	2&1|2	NULL	NCBI_Genome_database	FIMC01	Draft genome
SS999	108	3	United Kingdom	Pig	1800/2014	3	NULL	NCBI_Genome_database	FIMD01	Draft genome
SS99	1	7	Vietnam	Human	1800/2014	2&1|2	NULL	NCBI_Genome_database	FIQX01	Draft genome
ST1	13	2	China	Pig		1&14	Unknown	Zhang A. et al. 2011	CP002651	Complete Genome
ST3	35	8	China	diseased pig		3	Respiratory	Hu P. et al. 2011	CP002633	Complete Genome
SUT1006	28	8	Japan	diseased pig	2014.5.17	2&1|2	endocarditis	Tohya M. et al. 2016	DRR050083	Draft genome
SUT1007	28	8	Japan	diseased pig	2014.5.17	2&1|2	endocarditis	Tohya M. et al. 2016	DRR050084	Draft genome
SUT1020	1	7	Japan	diseased pig	2014.5.17	Non-typeable	endocarditis	Tohya M. et al. 2016	DRR050085	Draft genome
SUT1024	1	7	Japan	diseased pig	2014.5.17	2&1|2	endocarditis	Tohya M. et al. 2016	DRR050086	Draft genome
SUT1044	NA	8	Japan	diseased pig	2014.5.21	Non-typeable	endocarditis	Tohya M. et al. 2016	DRR050087	Draft genome
SUT1046	28	8	Japan	diseased pig	2014.5.21	Non-typeable	endocarditis	Tohya M. et al. 2016	DRR050088	Draft genome
SUT1189	28	8	Japan	diseased pig	2014.5.26	2&1|2	endocarditis	Tohya M. et al. 2016	DRR050089	Draft genome
SUT1190	28	8	Japan	diseased pig	2014.5.26	2&1|2	endocarditis	Tohya M. et al. 2016	DRR050090	Draft genome
SUT1329	28	8	Japan	diseased pig	2014.5.28	2&1|2	endocarditis	Tohya M. et al. 2016	DRR050091	Draft genome
SUT1330	28	8	Japan	diseased pig	2014.5.28	2&1|2	endocarditis	Tohya M. et al. 2016	DRR050092	Draft genome
SUT1334	28	8	Japan	diseased pig	2014.6.9	Non-typeable	endocarditis	Tohya M. et al. 2016	DRR050093	Draft genome
SUT1337	28	8	Japan	diseased pig	2014.6.9	2&1|2	endocarditis	Tohya M. et al. 2016	DRR050094	Draft genome
SUT1467	28	8	Japan	diseased pig	2014.6.11	2&1|2	endocarditis	Tohya M. et al. 2016	DRR050095	Draft genome
SUT1468	28	8	Japan	diseased pig	2014.6.11	2&1|2	endocarditis	Tohya M. et al. 2016	DRR050096	Draft genome
SUT1582	28	8	Japan	diseased pig	2014.6.15	2&1|2	endocarditis	Tohya M. et al. 2016	DRR050097	Draft genome
SUT1583	28	8	Japan	diseased pig	2014.6.15	Non-typeable	endocarditis	Tohya M. et al. 2016	DRR050098	Draft genome
SUT1596	28	8	Japan	diseased pig	2014.7.1	2&1|2	endocarditis	Tohya M. et al. 2016	DRR050099	Draft genome
SUT1607	28	8	Japan	diseased pig	2014.7.1	2&1|2	endocarditis	Tohya M. et al. 2016	DRR050100	Draft genome
SUT1675	28	8	Japan	diseased pig	2014.6.16	2&1|2	endocarditis	Tohya M. et al. 2016	DRR050101	Draft genome
SUT1678	28	8	Japan	diseased pig	2014.6.16	Non-typeable	endocarditis	Tohya M. et al. 2016	DRR050102	Draft genome
SUT1789	28	8	Japan	diseased pig	2014.7.10	Non-typeable	endocarditis	Tohya M. et al. 2016	DRR050103	Draft genome
SUT1797	28	8	Japan	diseased pig	2014.7.10	Non-typeable	endocarditis	Tohya M. et al. 2016	DRR050104	Draft genome
SUT1865	28	8	Japan	diseased pig	2014.7.2	Non-typeable	endocarditis	Tohya M. et al. 2016	DRR050105	Draft genome
SUT1882	28	8	Japan	diseased pig	2014.7.2	2&1|2	endocarditis	Tohya M. et al. 2016	DRR050106	Draft genome
SUT1908	1	7	Japan	diseased pig	2014.7.24	Non-typeable	endocarditis	Tohya M. et al. 2016	DRR050107	Draft genome
SUT1914	1	7	Japan	diseased pig	2014.7.24	Non-typeable	endocarditis	Tohya M. et al. 2016	DRR050108	Draft genome
SUT2052	28	8	Japan	diseased pig	2014.9.27	Non-typeable	endocarditis	Tohya M. et al. 2016	DRR050109	Draft genome
SUT2055	28	8	Japan	diseased pig	2014.9.27	2&1|2	endocarditis	Tohya M. et al. 2016	DRR050110	Draft genome
SUT2080	28	8	Japan	diseased pig	2014.10.2	2&1|2	endocarditis	Tohya M. et al. 2016	DRR050111	Draft genome
SUT2083	28	8	Japan	diseased pig	2014.10.2	Non-typeable	endocarditis	Tohya M. et al. 2016	DRR050112	Draft genome
SUT2148	28	8	Japan	diseased pig	2014.10.21	2&1|2	endocarditis	Tohya M. et al. 2016	DRR050113	Draft genome
SUT2154	28	8	Japan	diseased pig	2014.10.21	Non-typeable	endocarditis	Tohya M. et al. 2016	DRR050114	Draft genome
SUT2188	28	8	Japan	diseased pig	2014.10.21	Non-typeable	endocarditis	Tohya M. et al. 2016	DRR050115	Draft genome
SUT2189	28	8	Japan	diseased pig	2014.10.21	2&1|2	endocarditis	Tohya M. et al. 2016	DRR050116	Draft genome
SUT2199	1	7	Japan	diseased pig	2014.10.21	2&1|2	endocarditis	Tohya M. et al. 2016	DRR050117	Draft genome
SUT2210	1	7	Japan	diseased pig	2014.10.21	Non-typeable	endocarditis	Tohya M. et al. 2016	DRR050118	Draft genome
SUT2222	28	8	Japan	diseased pig	2014.10.21	Non-typeable	endocarditis	Tohya M. et al. 2016	DRR050119	Draft genome
SUT2241	28	8	Japan	diseased pig	2014.10.21	2&1|2	endocarditis	Tohya M. et al. 2016	DRR050120	Draft genome
SUT2250	28	8	Japan	diseased pig	2014.10.18	Non-typeable	endocarditis	Tohya M. et al. 2016	DRR050121	Draft genome
SUT2256	28	8	Japan	diseased pig	2014.10.18	Non-typeable	endocarditis	Tohya M. et al. 2016	DRR050122	Draft genome
SUT708	28	8	Japan	diseased pig	2014.1.24	Non-typeable	endocarditis	Tohya M. et al. 2016	DRR050071	Draft genome
SUT709	28	8	Japan	diseased pig	2014.1.24	Non-typeable	endocarditis	Tohya M. et al. 2016	DRR050072	Draft genome
SUT780	28	8	Japan	diseased pig	2014.3.19	Non-typeable	endocarditis	Tohya M. et al. 2016	DRR050073	Draft genome
SUT785	28	8	Japan	diseased pig	2014.3.19	Non-typeable	endocarditis	Tohya M. et al. 2016	DRR050074	Draft genome
SUT804	28	8	Japan	diseased pig	2014.3.20	Non-typeable	endocarditis	Tohya M. et al. 2016	DRR050075	Draft genome
SUT806	28	8	Japan	diseased pig	2014.3.20	Non-typeable	endocarditis	Tohya M. et al. 2016	DRR050076	Draft genome
SUT876	1	7	Japan	diseased pig	2014.5.10	Non-typeable	endocarditis	Tohya M. et al. 2016	DRR050077	Draft genome
SUT877	1	7	Japan	diseased pig	2014.5.10	2&1|2	endocarditis	Tohya M. et al. 2016	DRR050078	Draft genome
SUT906	1	7	Japan	diseased pig	2014.5.13	Non-typeable	endocarditis	Tohya M. et al. 2016	DRR050079	Draft genome
SUT907	1	7	Japan	diseased pig	2014.5.13	Non-typeable	endocarditis	Tohya M. et al. 2016	DRR050080	Draft genome
SUT926	1	7	Japan	diseased pig	2014.5.13	2&1|2	endocarditis	Tohya M. et al. 2016	DRR050081	Draft genome
SUT927	1	7	Japan	diseased pig	2014.5.13	Non-typeable	endocarditis	Tohya M. et al. 2016	DRR050082	Draft genome
T15	19	9	Europe	healthy pig		2&1|2	avirulent	Mélan?on D. et al. 2003	CP006246	Complete Genome
TANI1	NA	1	China	healthy pig		Non-typeable	avirulent	Yoshida, H. Unpublished	DCLW01	Draft genome
TL13	664	2	China	healthy pig	NULL	16	NULL	Wang K. et al. 2013	CP003993	Complete Genome
Togo124	1	7	Togo	Human	2014.5.4	Non-typeable		Tall H. et al. 2016	ERR1548598	Draft genome
Togo129	1	7	Togo	Human	2013.5.4	2&1|2		Tall H. et al. 2016	ERR1548599	Draft genome
Togo132	1	7	Togo	Human	2014.7.7	2&1|2		Tall H. et al. 2016	ERR1548600	Draft genome
Togo19	956	7	Togo	Human	2011.3.26	Non-typeable		Tall H. et al. 2016	ERR1548601	Draft genome
Togo27	956	7	Togo	Human	2011.6.10	2&1|2		Tall H. et al. 2016	ERR1548602	Draft genome
Togo28	956	7	Togo	Human	2011.6.12	Non-typeable		Tall H. et al. 2016	ERR1548603	Draft genome
Togo50	956	7	Togo	Human	2012.2.6	Non-typeable		Tall H. et al. 2016	ERR1548604	Draft genome
Togo63	956	7	Togo	Human	2012.1.21	2&1|2		Tall H. et al. 2016	ERR1548606	Draft genome
Togo68	956	7	Togo	Human	2012.5.10	2&1|2		Tall H. et al. 2016	ERR1548607	Draft genome
Togo69	956	7	Togo	Human	2012.5.10	2&1|2		Tall H. et al. 2016	ERR1548608	Draft genome
Togo6	956	7	Togo	Human	2010.8.23	2&1|2		Tall H. et al. 2016	ERR1548605	Draft genome
Togo92	956	7	Togo	Human	2012.6.12	2&1|2		Tall H. et al. 2016	ERR1548609	Draft genome
Togo93	956	7	Togo	Human	2012.5.21	Non-typeable		Tall H. et al. 2016	ERR1548610	Draft genome
Togo95	1	7	Togo	Human	2012.5.29	Non-typeable		Tall H. et al. 2016	ERR1548611	Draft genome
Togo96	956	7	Togo	Human	2012.5.21	Non-typeable		Tall H. et al. 2016	ERR1548612	Draft genome
V20B	1	7	Vietnam	Human	2008	2&1|2	brain	Weinert LA. et al. 2015	CECL01	Draft genome
V22C	1	7	Vietnam	Human	2008	2&1|2	brain	Weinert LA. et al. 2015	CEBW01	Draft genome
V27D	1	7	Vietnam	Human	2008	2&1|2	brain	Weinert LA. et al. 2015	CECH01	Draft genome
V30G	1	7	Vietnam	Human	2009	2&1|2	brain	Weinert LA. et al. 2015	CEAS01	Draft genome
V30R	1	7	Vietnam	Human	2009	2&1|2	brain	Weinert LA. et al. 2015	CEBB01	Draft genome
V30T	951	7	Vietnam	Human	2010	2&1|2	brain	Weinert LA. et al. 2015	CEAT01	Draft genome
V31I	1	7	Vietnam	Human	2009	2&1|2	brain	Weinert LA. et al. 2015	CEAV01	Draft genome
V31J	1	7	Vietnam	Human	2009	2&1|2	brain	Weinert LA. et al. 2015	CECK01	Draft genome
V32E	1	7	Vietnam	Human	2008	2&1|2	brain	Weinert LA. et al. 2015	CEAU01	Draft genome
V33K	1	7	Vietnam	Human	2009	2&1|2	brain	Weinert LA. et al. 2015	CEAW01	Draft genome
V34L	1	7	Vietnam	Human	2009	2&1|2	brain	Weinert LA. et al. 2015	CEAY01	Draft genome
V34P	1	7	Vietnam	Human	2009	2&1|2	brain	Weinert LA. et al. 2015	CEBD01	Draft genome
V35S	1	7	Vietnam	Human	2009	2&1|2	brain	Weinert LA. et al. 2015	CEBC01	Draft genome
V36H	1	7	Vietnam	Human	2009	2&1|2	brain	Weinert LA. et al. 2015	CEBA01	Draft genome
V36M	1	7	Vietnam	Human	2009	2&1|2	brain	Weinert LA. et al. 2015	CECO01	Draft genome
V36U	1	7	Vietnam	Human	2010	2&1|2	brain	Weinert LA. et al. 2015	CEBG01	Draft genome
V36V	1	7	Vietnam	Human	2010	2&1|2	brain	Weinert LA. et al. 2015	CEBE01	Draft genome
V37N	1	7	Vietnam	Human	2009	2&1|2	brain	Weinert LA. et al. 2015	CECN01	Draft genome
V37W	1	7	Vietnam	Human	2010	2&1|2	brain	Weinert LA. et al. 2015	CEBF01	Draft genome
V38O	1	7	Vietnam	Human	2009	2&1|2	brain	Weinert LA. et al. 2015	CECD01	Draft genome
V38X	1	7	Vietnam	Human	2010	2&1|2	brain	Weinert LA. et al. 2015	CEBJ01	Draft genome
V38Y	1	7	Vietnam	Human	2010	2&1|2	brain	Weinert LA. et al. 2015	CEBI01	Draft genome
V38Z	1	7	Vietnam	Human	2010	2&1|2	brain	Weinert LA. et al. 2015	CEBH01	Draft genome
V39F	1	7	Vietnam	Human	2008	2&1|2	brain	Weinert LA. et al. 2015	CEBX01	Draft genome
V39Q	1	7	Vietnam	Human	2009	2&1|2	brain	Weinert LA. et al. 2015	CEBK01	Draft genome
VS2903	1	7	Vietnam	Human	1800/2014	2&1|2	NULL	NCBI_Genome_database	FIQZ01	Draft genome
VS2923	1	7	Vietnam	Human	1800/2014	2&1|2	NULL	NCBI_Genome_database	FIRB01	Draft genome
VS2979	1	7	Vietnam	Human	1800/2014	2&1|2	NULL	NCBI_Genome_database	FIRD01	Draft genome
VS3121	1	7	Vietnam	Human	1800/2014	2&1|2	NULL	NCBI_Genome_database	FIRE01	Draft genome
VS329	1	7	Vietnam	Human	1800/2014	2&1|2	NULL	NCBI_Genome_database	FIRF01	Draft genome
VS3309	1	7	Vietnam	Human	1800/2014	2&1|2	NULL	NCBI_Genome_database	FIRG01	Draft genome
VS3466	1	7	Vietnam	Human	1800/2014	2&1|2	NULL	NCBI_Genome_database	FIRH01	Draft genome
VS3513	1	7	Vietnam	Human	1800/2014	2&1|2	NULL	NCBI_Genome_database	FIRI01	Draft genome
VS3517	1	7	Vietnam	Human	1800/2014	2&1|2	NULL	NCBI_Genome_database	FIRJ01	Draft genome
VS3537	1	7	Vietnam	Human	1800/2014	2&1|2	NULL	NCBI_Genome_database	FIRK01	Draft genome
VS3543	1	7	Vietnam	Human	1800/2014	2&1|2	NULL	NCBI_Genome_database	FIRL01	Draft genome
VS3569	1	7	Vietnam	Human	1800/2014	2&1|2	NULL	NCBI_Genome_database	FIRM01	Draft genome
VS3575	1	7	Vietnam	Human	1800/2014	2&1|2	NULL	NCBI_Genome_database	FIRN01	Draft genome
VS3587	1	7	Vietnam	Human	1800/2014	2&1|2	NULL	NCBI_Genome_database	FIRO01	Draft genome
VS3640	1	7	Vietnam	Human	1800/2014	2&1|2	NULL	NCBI_Genome_database	FIRP01	Draft genome
VS3699	1	7	Vietnam	Human	1800/2014	2&1|2	NULL	NCBI_Genome_database	FIRQ01	Draft genome
VS3709	1	7	Vietnam	Human	1800/2014	2&1|2	NULL	NCBI_Genome_database	FIRS01	Draft genome
VS3756	1	7	Vietnam	Human	1800/2014	2&1|2	NULL	NCBI_Genome_database	FIRR01	Draft genome
VS3804	1	7	Vietnam	Human	1800/2014	2&1|2	NULL	NCBI_Genome_database	FIRT01	Draft genome
VS3861	1	7	Vietnam	Human	1800/2014	2&1|2	NULL	NCBI_Genome_database	FIRU01	Draft genome
VS3865	1	7	Vietnam	Human	1800/2014	2&1|2	NULL	NCBI_Genome_database	FIRV01	Draft genome
VS3878	1	7	Vietnam	Human	1800/2014	2&1|2	NULL	NCBI_Genome_database	FIRW01	Draft genome
VS3881	1	7	Vietnam	Human	1800/2014	2&1|2	NULL	NCBI_Genome_database	FIRY01	Draft genome
VS3886	1	7	Vietnam	Human	1800/2014	2&1|2	NULL	NCBI_Genome_database	FIRX01	Draft genome
VS3888	1	7	Vietnam	Human	1800/2014	2&1|2	NULL	NCBI_Genome_database	FISA01	Draft genome
YB51	35	8	China	healthy pig		3	avirulent	Wang K. et al. 2013	CP006645	Complete Genome
YS104	434	5	China	healthy pig	2012	NCL8	NULL	Zheng H. et al. 2015	ASBO01	Draft genome
YS106	406	5	China	healthy pig	NULL	5	NULL	Unpublished	ASBP01	Draft genome
YS107	436	5	China	healthy pig	2012	NCL8	NULL	Zheng H. et al. 2015	ASBQ01	Draft genome
YS108	NA	5	China	healthy pig	2012	Non-typeable	NULL	Qiu X,et al. 2016	ASBR01	Draft genome
YS10	306	2	China	healthy pig	2011	12		Chen C. et al. 2013	ALMA01	Draft genome
YS110	453	5	China	healthy pig	2012	NCL8	NULL	Zheng H. et al. 2015	ASBS01	Draft genome
YS111	453	5	China	healthy pig	2012	NCL8	NULL	Zheng H. et al. 2015	ASBT01	Draft genome
YS117	404	5	China	healthy pig	2012	NCL8	NULL	Zheng H. et al. 2015	ASCG01	Draft genome
YS122	408	5	China	healthy pig	2012	NCL8	NULL	Zheng H. et al. 2015	ASBU01	Draft genome
YS123	453	5	China	healthy pig	2012	NCL8	NULL	Zheng H. et al. 2015	ASBV01	Draft genome
YS12	17	4	China	healthy pig	2011	7		Chen C. et al. 2013	ALMB01	Draft genome
YS131	453	5	China	healthy pig	2012	NCL8	NULL	Zheng H. et al. 2015	ASBW01	Draft genome
YS145	443	5	China	healthy pig	2012	NCL8	NULL	Zheng H. et al. 2015	ASBX01	Draft genome
YS146	444	5	China	healthy pig	2012	NCL8	NULL	Zheng H. et al. 2015	ASBY01	Draft genome
YS14	308	9	China	healthy pig	2011	8		Chen C. et al. 2013	ALMC01	Draft genome
YS159	448	5	China	healthy pig	2012	NCL8	NULL	Zheng H. et al. 2015	ASBZ01	Draft genome
YS161	NA	5	China	healthy pig	NULL	Non-typeable	NULL	Unpublished	ASCA01	Draft genome
YS16	309	6	China	healthy pig	2011	31		Chen C. et al. 2013	ALMD01	Draft genome
YS172	473	5	China	healthy pig	NULL	Non-typeable	NULL	Unpublished	ASCB01	Draft genome
YS173	NA	5	China	healthy pig	2012	NCL8	NULL	Zheng H. et al. 2015	ASCC01	Draft genome
YS178	NA	5	China	healthy pig	NULL	Non-typeable	NULL	Unpublished	ASCD01	Draft genome
YS17	327	2	China	healthy pig	2011	31	NULL	Chen C. et al. 2013	ALME01	Draft genome
YS19	28	8	China	healthy pig	2011	2&1|2	NULL	Chen C. et al. 2013	ALMF01	Draft genome
YS1	1	7	China	healthy pig	2011	2&1|2	NULL	Chen C. et al. 2013	ALMG01	Draft genome
YS21	310	5	China	healthy pig	2011	NCL1	NULL	Chen C. et al. 2013	ALMH01	Draft genome
YS23	328	5	China	healthy pig	2011	NCL2	NULL	Chen C. et al. 2013	ALMI01	Draft genome
YS24	311	2	China	healthy pig	2011	10	NULL	Chen C. et al. 2013	ALMJ01	Draft genome
YS27	312	5	China	healthy pig	2011	NCL3	NULL	Chen C. et al. 2013	ALMK01	Draft genome
YS31	313	2	China	healthy pig	2011	12	NULL	Chen C. et al. 2013	ALML01	Draft genome
YS34	314	2	China	healthy pig	2011	NCL4	NULL	Chen C. et al. 2013	ALMM01	Draft genome
YS35	315	6	China	healthy pig	2011	NCL5	NULL	Chen C. et al. 2013	ALMN01	Draft genome
YS39	316	2	China	healthy pig	2011	12	NULL	Chen C. et al. 2013	ALMO01	Draft genome
YS3	304	2	China	healthy pig	2011	11	NULL	Chen C. et al. 2013	ALMP01	Draft genome
YS43	317	2	China	healthy pig	2011	NCL6	NULL	Chen C. et al. 2013	ALMQ01	Draft genome
YS44	318	2	China	healthy pig	2011	11	NULL	Chen C. et al. 2013	ALMR01	Draft genome
YS46	952	5	China	healthy pig	2011	NCL7	NULL	Chen C. et al. 2013	ALMS01	Draft genome
YS49	329	5	China	healthy pig	2011	NCL1	NULL	Chen C. et al. 2013	ALMT01	Draft genome
YS4	28	8	China	healthy pig	2011	2&1|2	NULL	Chen C. et al. 2013	ALMU01	Draft genome
YS50	330	5	China	healthy pig	2011	29	NULL	Chen C. et al. 2013	ALMV01	Draft genome
YS53	318	2	China	healthy pig	2011	11	NULL	Chen C. et al. 2013	ALMW01	Draft genome
YS54	319	5	China	healthy pig	2011	29	NULL	Chen C. et al. 2013	ALMX01	Draft genome
YS56	331	6	China	healthy pig	2011	Non-typeable	NULL	Chen C. et al. 2013	ALMY01	Draft genome
YS57	953	5	China	healthy pig	2011	NCL7	NULL	Chen C. et al. 2013	ALMZ01	Draft genome
YS59	313	2	China	healthy pig	2011	12	NULL	Chen C. et al. 2013	ALNA01	Draft genome
YS64	345	2	China	healthy pig	2011	11	NULL	Chen C. et al. 2013	ALNB01	Draft genome
YS66	32	2	China	healthy pig	2011	7	NULL	Chen C. et al. 2013	ALNC01	Draft genome
YS67	321	2	China	healthy pig	2011	11	NULL	Chen C. et al. 2013	ALND01	Draft genome
YS6	1	7	China	healthy pig	2011	2&1|2	NULL	Chen C. et al. 2013	ALNE01	Draft genome
YS72	332	5	China	healthy pig	2011	NCL1	NULL	Chen C. et al. 2013	ALNF01	Draft genome
YS74	872	5	China	healthy pig	2011	NCL2	NULL	Chen C. et al. 2013	ALNG01	Draft genome
YS77	334	5	Netherlands	healthy pig	2011	29	NULL	Chen C. et al. 2013	ALNH01	Draft genome
YS7	305	5	China	healthy pig	2011	NCL3	NULL	Chen C. et al. 2013	ALNI01	Draft genome
YS85	399	5	China	healthy pig	2012	NCL8	NULL	Zheng H. et al. 2015	ASBL01	Draft genome
YS87	431	5	China	healthy pig	2012	NCL8	NULL	Zheng H. et al. 2015	ASBM01	Draft genome
YS93	451	5	China	healthy pig	2012	NCL3	NULL	Zheng H. et al. 2015	ASBN01	Draft genome
YS95	432	5	China	healthy pig	2012	NCL2	NULL	Zheng H. et al. 2015	ASCF01	Draft genome
YS98	432	5	China	healthy pig	2012	NCL2	NULL	Zheng H. et al. 2015	ASAP01	Draft genome
YY060816	7	7	China	diseased pig	2006	Non-typeable	tonsil	Huang J. et al. 2016	AYSB01	Draft genome
ZGST1	1	7	China	Human	2014	2&1|2		Callejo R. et al. 2016	SRR3954836	Draft genome
ZY05719	7	7	China	diseased pig	2005	2&1|2	meningitis	Wang Y. et al. 2011	CP007497	Complete Genome
