# Supplementary material for: The global emergence of a novel Streptococcus suis clade associated with human infections
Source: EMBO Mol Med. 2021 Jun 17;13(7):e13810. doi: 10.15252/emmm.202013810 (PMC8261479; doi:10.15252/emmm.202013810)
Supplement: Supplementary file 6 — Dataset EV5 [file EMMM-13-e13810-s007.xlsx]

## Sheet: Sheet1
Dataset EV5. The genome assembly statistics of isolates in our collection.
Strain	Scaffolds No.	Genome scaffolds size (bp)	Scaffold N50 (bp)	GC%	Longest length (bp)	The number of more than 1kb	The number of more than 3kb
CH100	64	2121627	170472	0.410168	306006	36	30
CH101	70	2060583	222828	0.411532	368642	24	23
CH102	44	2086898	222832	0.411479	368380	24	23
CH103	97	2103252	222858	0.410627	362503	22	21
CH104	39	2063081	170472	0.411215	306653	23	22
CH10	80	2126662	183502	0.410702	442490	39	33
CH11	39	2099947	223280	0.410823	451827	22	21
CH12	41	2061840	223728	0.410999	451959	23	21
CH13	35	2140353	234219	0.410017	497366	22	21
CH14	41	2119812	153447	0.410825	306389	27	25
CH15	41	2084379	153447	0.411523	306371	28	27
CH16	38	2042085	222466	0.411776	433979	22	21
CH17	36	2048926	222939	0.411568	440545	22	21
CH18	41	2091984	222526	0.410491	485865	24	22
CH19	32	2059986	223728	0.410984	452032	22	21
CH1	41	2063946	154056	0.411225	306371	27	26
CH20	41	2095546	222257	0.410481	486087	24	22
CH21	37	2035297	223114	0.411566	373535	22	21
CH22	47	2105834	170467	0.410401	306005	27	24
CH23	38	2035940	223728	0.412012	354856	23	22
CH24	37	2045791	234164	0.41102	362509	22	21
CH25	51	2088386	141612	0.410757	306007	26	24
CH26	37	2118298	223127	0.41043	427783	22	20
CH27	33	2084307	223160	0.410789	306002	22	21
CH28	37	2064418	154056	0.411268	306288	27	26
CH29	41	2051315	114241	0.41178	306371	29	28
CH2	42	2030545	223128	0.413236	373536	22	21
CH30	42	2121095	170471	0.410858	306369	26	25
CH31	37	2121347	170471	0.410772	306436	26	24
CH32	36	2061463	223728	0.411005	451931	22	21
CH33	40	2067894	153756	0.411215	306371	27	26
CH34	39	2061319	223728	0.411034	451994	22	21
CH35	34	2082655	222970	0.410708	362433	22	21
CH36	39	2064395	223733	0.411059	312892	26	23
CH37	40	2062726	154122	0.411207	306007	28	27
CH38	59	2113221	170702	0.411313	306006	35	31
CH39	38	2042740	222766	0.411821	433865	22	21
CH3	50	2050582	223128	0.41112	440910	24	22
CH41	43	2041907	223432	0.411628	434951	24	22
CH42	68	2122964	223728	0.410176	319821	35	30
CH43	42	2037579	154910	0.412171	306006	29	26
CH44	37	2062285	137991	0.411215	301327	27	26
CH45	46	2070669	153756	0.411152	290047	33	29
CH46	35	2038207	223718	0.41178	440461	22	21
CH47	31	2049155	223729	0.411579	368805	23	22
CH48	39	2120780	153806	0.410799	301007	28	27
CH49	42	2121545	146507	0.410888	306371	27	25
CH4	37	2057862	170749	0.41127	306371	24	23
CH50	36	2049789	222948	0.411402	443423	22	21
CH51	47	2025373	223127	0.412506	452778	18	17
CH52	40	2119891	112019	0.410798	301312	31	29
CH53	50	2032062	117853	0.411733	305976	27	25
CH54	33	2075608	222466	0.411645	433988	22	21
CH55	38	2056090	223728	0.411511	429805	22	21
CH56	39	2061264	223128	0.411016	452066	22	21
CH57	46	2119871	153822	0.410815	304697	29	28
CH58	48	2122024	96043	0.410856	306192	31	30
CH59	35	2068479	222628	0.411708	438037	23	22
CH5	35	2041522	222466	0.41179	433921	22	21
CH60	40	2071880	223127	0.410435	462388	22	21
CH61	32	2040563	223132	0.411731	434793	22	21
CH62	44	2073985	223127	0.410532	462387	22	21
CH63	35	1966028	222827	0.41288	361855	22	21
CH64	36	2061717	223728	0.411025	452157	22	21
CH65	36	2059776	223127	0.411037	451109	22	21
CH66	37	2101430	183803	0.410899	306371	24	23
CH67	41	2072418	223127	0.410468	462387	22	21
CH68	40	2102756	183812	0.410881	306371	24	23
CH69	35	2109709	170470	0.411389	306371	24	23
CH6	37	2061374	223728	0.410976	452069	22	21
CH70	35	2109722	170471	0.411386	306371	24	23
CH71	61	2116756	153783	0.411331	268504	32	28
CH72	47	2116879	124706	0.411032	306371	31	29
CH73	43	2120904	99891	0.410819	306371	31	30
CH74	61	2109320	170752	0.411359	371029	36	31
CH75	44	2064857	103450	0.411229	306371	32	30
CH76	33	2083781	222859	0.410749	362398	21	20
CH77	44	2131517	223129	0.411146	340852	26	23
CH78	49	2067457	154056	0.41127	306400	29	28
CH79	43	2121725	112023	0.410849	306371	29	28
CH7	39	2036044	223728	0.41201	354856	23	22
CH80	34	2044099	223728	0.411606	436702	21	20
CH81	37	2047871	223728	0.41157	439556	24	21
CH82	32	2063194	223728	0.411526	454398	21	20
CH83	30	2096420	223728	0.411528	440573	20	19
CH84	30	2049904	223728	0.411549	440563	21	20
CH85	32	2063475	223728	0.411591	454804	22	21
CH86	36	2054523	223728	0.411333	373420	23	22
CH87	29	2049758	223728	0.411557	440429	21	20
CH88	33	2095931	223128	0.411529	440573	20	19
CH89	34	2080185	223819	0.411543	386174	21	19
CH8	39	2061937	223728	0.410973	452069	22	21
CH90	98	2116417	223638	0.410545	362151	29	22
CH91	55	2109980	223728	0.411138	350301	25	23
CH92	34	2044138	223728	0.411608	436702	21	20
CH93	40	2086499	223758	0.411421	368117	25	24
CH94	40	2055630	223430	0.41132	373719	23	22
CH95	57	2122845	153979	0.410645	306654	29	27
CH96	35	2090262	223719	0.411371	373720	23	22
CH97	41	2045383	223130	0.411939	362236	22	21
CH98	41	2061432	170470	0.410987	379883	25	24
CH99	48	2062720	92531	0.410662	286690	31	29
CH9	52	2119854	119233	0.410556	306436	37	34
CPD10	88	2229486	97762	0.410871	440009	57	45
CPD11	118	2172772	75031	0.40999	155237	60	53
CPD12	75	1987340	223135	0.412759	362135	23	22
CPD13	69	2107195	183838	0.411264	371031	33	28
CPD14	65	2104788	183838	0.411293	371031	33	28
CPD15	53	2067905	223533	0.410978	450566	24	21
CPD16	53	2045363	144952	0.412208	305990	26	25
CPD17	46	2041656	144952	0.412237	305990	26	25
CPD18	157	2121460	38465	0.411	97819	93	82
CPD19	64	2075957	82784	0.413394	182125	40	32
CPD1	235	2123617	50011	0.411228	171947	85	80
CPD20	97	2064597	138560	0.412853	229052	35	30
CPD21	201	2260423	119899	0.41233	274303	32	29
CPD22	84	2217842	66993	0.410439	162433	52	48
CPD23	119	2219048	69727	0.410042	155288	62	56
CPD24	139	2189480	75035	0.410097	155286	63	58
CPD25	102	2217193	73184	0.410084	155287	66	60
CPD26	207	2182147	73184	0.410928	261382	53	48
CPD27	72	2192189	114713	0.40972	184979	41	32
CPD28	88	2138120	153756	0.410737	301306	29	27
CPD29	84	2206703	98973	0.409597	244257	43	39
CPD2	261	2396274	25572	0.411541	66572	150	124
CPD30	65	2218295	115857	0.409671	248008	33	29
CPD31	51	2179252	158728	0.410502	247105	31	25
CPD32	114	2230812	124145	0.411614	408267	35	30
CPD33	303	2278797	73184	0.409529	158526	60	53
CPD34	106	2229061	115576	0.410907	220287	45	36
CPD35	41	2119771	137991	0.410776	301306	27	26
CPD36	168	2257578	75388	0.409719	183169	52	42
CPD37	95	2273036	97098	0.410251	278769	36	32
CPD38	160	2150144	33815	0.410732	104445	89	82
CPD39	93	2228239	114574	0.409075	280786	38	37
CPD3	84	2254694	67715	0.412592	266540	57	44
CPD40	59	2128629	153756	0.410792	306372	28	26
CPD41	42	2122280	170470	0.410827	306370	24	23
CPD4	96	2208749	72874	0.410031	155493	64	56
CPD5	176	2241817	147289	0.411189	407203	32	25
CPD6	109	2176690	67117	0.410395	267870	58	50
CPD7	95	2171310	67117	0.410417	267870	57	50
CPD8	699	2364933	65453	0.411331	182127	60	40
CPD9	102	2175624	67117	0.410335	267870	59	52
